# Supplementary material for: Crystal structure of apatite type Ca2.49Nd7.51(SiO4)6O1.75
Source: Acta Crystallogr E Crystallogr Commun. 2016 Jan 20;72(Pt 2):209–11. doi: 10.1107/S205698901600089X (PMC4770985; doi:10.1107/S205698901600089X)
Supplement: Supplementary file 1 [file e-72-00209-sup1.cif]

##############################################################################
#                                                                            #
# This CIF contains the data in a paper accepted for publication in          #
# Acta Crystallographica Section E. It conforms to the requirements of       #
# Notes for Authors for Acta Crystallographica Section E, and has been       #
# peer reviewed under the auspices of the IUCr Commission on Journals.       #
#                                                                            #
# Full details of the Crystallographic Information File format               #
# are given in the paper "The Crystallographic Information File (CIF):       #
# a New Standard Archive File for Crystallography" by S. R. Hall, F. H.      #
# Allen and I. D. Brown [Acta Cryst. (1991), A47, 655-685].                  #
#                                                                            #
# The current version of the core CIF dictionary is obtainable from          #
# ftp://ftp.iucr.org/pub/cif_core.dic.                                       #
#                                                                            #
# Software is freely available for graphical display of the structure(s)     #
# in this CIF. For information consult the CIF software page                 #
# http://www.iucr.org/resources/cif/software.                                #
#                                                                            #
# This file may be used for bona fide research purposes within the           #
# scientific community so long as proper attribution is given to the journal # 
# article from which it was obtained.                                        #
#                                                                            #
##############################################################################
data_I
_database_code_depnum_ccdc_archive 'CCDC 1447637'
_audit_creation_method
;
Olex2 1.2-alpha
(compiled 2014.05.21 svn.r2940 for OlexSys, GUI svn.r4844)
;
_journal_date_recd_electronic     2015-12-01
_journal_date_accepted     2016-01-15
_journal_name_full     'Acta Crystallographica, Section E'
_journal_year     2016
_journal_volume     72
_journal_issue      2
_journal_page_first     209
_journal_page_last     211
_journal_paper_category     GI
_journal_paper_doi     10.1107/S205698901600089X
_journal_coeditor_code     RU2066
_publ_contact_author_name     'Luc Van Meervelt'
_publ_contact_author_address
;
KU Leuven - University of Leuven
Department of Chemistry,
Celestijnenlaan 200F - bus 2404,
B-3001 Heverlee
Belgium
;
_publ_contact_author_email     'luc.vanmeervelt@chem.kuleuven.be'
_publ_contact_author_fax     ?
_publ_contact_author_phone     '+32-16327609'
_publ_section_title
;
Crystal structure of Ca~2.49~Nd~7.51~(SiO~4~)~6~O~1.75~
;
loop_
    _publ_author_name
    _publ_author_footnote
    _publ_author_address
    'Le, Thu Hoai' .
;
KU Leuven - University of Leuven,
Department of Metallurgy and Materials Engineering,
Kasteelpark Arenberg 44 - bus 2450,
B-3001 Heverlee
Belgium
;
    'Brooks, Neil R.' .
;
KU Leuven - University of Leuven
Department of Chemistry,
Celestijnenlaan 200F - bus 2404,
B-3001 Heverlee
Belgium
;
    'Binnemans, Koen' .
;
KU Leuven - University of Leuven
Department of Chemistry,
Celestijnenlaan 200F - bus 2404,
B-3001 Heverlee
Belgium
;
    'Blanpain, Bart' .
;
KU Leuven - University of Leuven,
Department of Metallurgy and Materials Engineering,
Kasteelpark Arenberg 44 - bus 2450,
B-3001 Heverlee
Belgium
;
    'Guo, Muxing' .
;
KU Leuven - University of Leuven,
Department of Metallurgy and Materials Engineering,
Kasteelpark Arenberg 44 - bus 2450,
B-3001 Heverlee
Belgium
;
    'Van Meervelt, Luc' .
;
KU Leuven - University of Leuven
Department of Chemistry,
Celestijnenlaan 200F - bus 2404,
B-3001 Heverlee
Belgium
;
_publ_section_synopsis
;
Single crystals of Ca~2.49~Nd~7.51~(SiO~4~)~6~O~1.75~ have been synthesized
from a mixture of Nd~2~O~3~, CaO and SiO~2~ at 1873 K rapidly quenched to room
temperature after 24 h.
;
_chemical_name_systematic
;
Dicalcium octaneodymium hexakis(orthosilicate) dioxide
;
_chemical_name_common     ?
_chemical_formula_moiety     'Ca2.49 Nd7.51 O25.75 Si6'
_chemical_formula_sum     'Ca2.49 Nd7.51 O25.75 Si6'
_chemical_formula_iupac     'Ca2.49 Nd7.51 (Si O4)6 O1.75'
_chemical_formula_weight     1763.24
_chemical_melting_point     ?
_symmetry_space_group_name_hall     '-P 6c'
_space_group_crystal_system     hexagonal
_space_group_name_H-M_alt     'P 63/m'
_space_group_name_Hall     '-P 6c'
loop_
    _space_group_symop_id
    _space_group_symop_operation_xyz
    1 'x, y, z'
    2 'x-y, x, z+1/2'
    3 '-y, x-y, z'
    4 '-x, -y, z+1/2'
    5 '-x+y, -x, z'
    6 'y, -x+y, z+1/2'
    7 '-x, -y, -z'
    8 '-x+y, -x, -z-1/2'
    9 'y, -x+y, -z'
    10 'x, y, -z-1/2'
    11 'x-y, x, -z'
    12 '-y, x-y, -z-1/2'
_cell_length_a     9.5507(3)
_cell_length_b     9.5507(3)
_cell_length_c     7.0513(3)
_cell_angle_alpha     90.00
_cell_angle_beta     90.00
_cell_angle_gamma     120.00
_cell_volume     557.03(3)
_cell_formula_units_Z     1
_cell_measurement_reflns_used     1649
_cell_measurement_theta_min     4.2480
_cell_measurement_theta_max     35.4880
_cell_measurement_temperature     298(2)
_cell_special_details     ?
_exptl_crystal_description     block
_exptl_crystal_colour     'light blue'
_exptl_crystal_size_max     0.05
_exptl_crystal_size_mid     0.05
_exptl_crystal_size_min     0.05
_exptl_crystal_density_diffrn     5.256
_exptl_crystal_density_meas     ?
_exptl_crystal_density_method     'not measured'
_exptl_crystal_F_000     790
_exptl_absorpt_coefficient_mu     18.176
_exptl_absorpt_correction_type     multi-scan
_exptl_absorpt_process_details
;
(CrysAlis PRO; Agilent, 2012)
;
_exptl_absorpt_correction_T_min     0.717
_exptl_absorpt_correction_T_max     1.000
_exptl_special_details     ?
_diffrn_ambient_temperature     298(2)
_diffrn_radiation_type     MoK\a
_diffrn_radiation_wavelength     0.71073
_diffrn_radiation_monochromator     mirror
_diffrn_measurement_device_type
;
Agilent SuperNova (single source at offset, Eos detector)
;
_diffrn_measurement_method     '\w scans'
_diffrn_detector_area_resol_mean     15.9631
_diffrn_reflns_number     2616
_diffrn_reflns_av_R_equivalents     0.0239
_diffrn_reflns_theta_min     3.80
_diffrn_reflns_theta_max     35.69
_diffrn_reflns_theta_full     30.00
_diffrn_measured_fraction_theta_max     0.953
_diffrn_measured_fraction_theta_full     0.995
_diffrn_reflns_limit_h_min     -15
_diffrn_reflns_limit_h_max     15
_diffrn_reflns_limit_k_min     -15
_diffrn_reflns_limit_k_max     15
_diffrn_reflns_limit_l_min     -11
_diffrn_reflns_limit_l_max     5
loop_
    _refln_index_h
    _refln_index_k
    _refln_index_l
    _refln_F_squared_meas
    0 0 -2 98607
    0 0 -3 12.4573
    0 0 -4 237725
    0 0 -5 -5.47571
    0 0 -6 60586.2
    0 0 -7 264.876
    0 0 -8 92344.5
    0 0 -9 -82.9917
    0 0 -10 17607
    0 0 -11 202.998
    -1 0 -1 161.735
    1 0 -1 92.0994
    0 1 -1 140.821
    0 -1 -1 93.0092
    1 -1 -1 78.7899
    -1 1 1 134.329
    -1 1 -2 39730.5
    1 -1 -2 41531.6
    -1 0 -2 40676.7
    0 1 -2 41703.9
    1 0 -2 40636.3
    0 -1 -2 41341.6
    0 1 -3 670.954
    1 0 -3 593.157
    -1 1 -3 719.689
    -1 0 -3 577.232
    0 -1 -3 638.695
    1 -1 -3 644.607
    1 0 -4 410.06
    0 -1 -4 422.981
    1 -1 -4 727.572
    -1 0 -4 595.916
    -1 1 -4 380.919
    0 1 -4 495.263
    0 1 -5 508.854
    1 -1 -5 121.138
    -1 0 -5 192.134
    0 -1 -5 303.574
    1 0 -5 145.934
    -1 1 -5 141.8
    1 -1 -6 18759
    0 -1 -6 18782.2
    0 1 -6 19560
    1 0 -6 19102.3
    -1 0 -6 18934.8
    -1 1 -6 18000.8
    1 -1 -7 151.239
    0 -1 -7 17.0497
    0 1 -7 22.6905
    -1 1 -7 231.982
    -1 0 -7 126.34
    1 0 -7 91.9871
    0 1 -8 306.428
    0 -1 -8 253.25
    -1 0 -8 293.237
    -1 1 -8 358.942
    1 0 -8 289.974
    1 -1 -8 148.524
    1 0 -9 -9.09081
    1 -1 -9 54.6968
    0 -1 -9 -58.3704
    -1 1 -9 127.082
    -1 0 -9 50.0834
    0 1 -9 2.40518
    1 -1 -10 7123.96
    -1 0 -10 7176.7
    0 -1 -10 6493.91
    0 1 -10 6797.15
    1 0 -10 6281.33
    1 -1 -11 55.4757
    0 -1 -11 -85.0657
    1 0 -11 -168.943
    -1 2 0 1168.86
    -1 2 -1 21050.8
    -2 1 1 21667.5
    -1 -1 -1 21953.5
    -1 2 1 20901.4
    1 1 -1 21224.1
    1 1 -2 67663.6
    -1 -1 -2 69865.6
    2 -1 -2 68080.1
    1 -2 -2 69540.6
    1 1 -3 37529.3
    1 -2 -3 36823.1
    -2 1 -3 36915.9
    2 -1 -3 36983.8
    -1 -1 -3 37490.2
    -1 2 -3 35440
    1 1 -4 2482.72
    -1 2 -4 2919.84
    -2 1 -4 2567.88
    1 -2 -4 2540.86
    2 -1 -4 2657.79
    -1 -1 -4 2704.53
    1 1 -5 8722.75
    1 -2 -5 8957.95
    -1 -1 -5 9170.17
    -2 1 -5 9161.8
    2 -1 -5 8834.16
    -1 2 -5 9286.46
    -1 -1 -6 41976.3
    -1 2 -6 40742.1
    1 -2 -6 40250.3
    -2 1 -6 41197.6
    2 -1 -6 42149.4
    1 1 -6 41616.9
    -2 1 -7 9883.13
    1 1 -7 10580.4
    -1 2 -7 9661.17
    -1 -1 -7 8959.34
    2 -1 -7 10206.9
    1 -2 -7 9401.3
    -2 1 -8 924.967
    1 1 -8 1293.68
    -1 2 -8 925.842
    1 -2 -8 1108.93
    2 -1 -8 939.296
    -1 -1 -8 1062.68
    1 1 -9 6895.78
    1 -2 -9 6323.48
    -1 -1 -9 6788.43
    2 -1 -9 7110.96
    2 -1 -10 13974.8
    -1 -1 -10 14233.8
    1 -2 -10 13249.1
    1 1 -10 15401.4
    1 -2 -11 2635.08
    2 -1 -11 2431.41
    0 2 0 36803.7
    -2 2 0 36221.7
    -2 2 1 214.958
    -2 0 1 282.411
    0 2 -1 138.638
    2 0 -1 177.985
    2 -2 -2 3117.58
    2 0 -2 3437.41
    0 2 -2 3331.89
    0 2 -2 3249.71
    -2 0 -2 3497.21
    -2 2 2 3405.76
    0 -2 -2 3272.59
    0 -2 -3 5176.57
    -2 0 -3 5414.85
    0 2 -3 5406.61
    2 0 -3 5404.18
    2 -2 -3 5336.23
    2 0 -4 15013.5
    0 2 -4 14589.5
    2 -2 -4 15171.7
    0 -2 -4 14922.7
    -2 0 -4 15356.1
    0 -2 -5 73.2592
    2 0 -5 88.6133
    -2 0 -5 83.5374
    0 2 -5 -48.0281
    2 -2 -5 -12.1242
    0 2 -6 -24.2633
    2 0 -6 3.1129
    0 -2 -6 123.73
    -2 0 -6 40.6817
    2 -2 -6 -29.5209
    0 2 -7 408.841
    2 -2 -7 301.394
    0 -2 -7 364.838
    -2 0 -7 282.183
    2 0 -7 248.287
    2 -2 -8 5698.69
    2 0 -8 6368.38
    0 -2 -8 5790.93
    -2 0 -8 6049.67
    0 2 -8 5762.87
    2 -2 -9 420.894
    -2 0 -9 644.422
    0 -2 -9 550.734
    2 0 -9 434.069
    0 2 -9 614.517
    2 -2 -10 32.9378
    2 0 -10 1.86799
    0 -2 -10 7.27619
    2 -2 -11 40.8071
    2 0 -11 -50.7355
    0 -2 -11 -39.4652
    -1 3 0 28511.7
    -3 2 0 28116.8
    -3 2 1 60584
    2 1 -1 60567
    -1 3 -1 61482.9
    -1 3 1 59913.3
    3 -2 -2 4646.6
    -2 -1 -2 4320.84
    -1 3 -2 4840.94
    2 1 -2 4342.2
    1 -3 -2 4435.62
    -3 2 2 4473.69
    1 -3 -3 51955.6
    3 -2 -3 51107
    -1 3 -3 49015.8
    -2 -1 -3 51020.9
    2 1 -3 50492.1
    -2 -1 -4 28124
    2 1 -4 27379.9
    3 -2 -4 27205.6
    1 -3 -4 27295.1
    -2 -1 -5 31950.9
    3 -2 -5 33231.6
    2 1 -5 32018.6
    1 -3 -5 32002.2
    -2 -1 -6 27.6318
    3 -2 -6 234.517
    1 -3 -6 139.534
    2 1 -6 39.9129
    -2 -1 -7 19887.3
    2 1 -7 20844.9
    3 -2 -7 20542.6
    1 -3 -7 19024.4
    1 -3 -8 13105.1
    3 -2 -8 12886
    -2 -1 -8 12558
    2 1 -8 12150.1
    1 -3 -9 14071.2
    2 1 -9 14157.8
    3 -2 -9 13947.2
    -2 -1 -9 13912.3
    2 1 -10 21.267
    1 -3 -10 148.18
    3 -2 -10 -59.5758
    1 -3 -11 7090.08
    -2 3 0 56273.3
    -2 3 -1 94066.7
    1 2 -1 97752.9
    -3 1 1 87090.8
    -2 3 1 95278.8
    -1 -2 -1 99048.5
    1 2 -2 95.7503
    -1 -2 -2 68.2532
    3 -1 -2 94.4645
    -2 3 -2 107.646
    -3 1 2 85.2763
    -2 3 2 74.8971
    1 2 -2 127.01
    -1 -2 -3 89731
    1 2 -3 88098
    2 -3 -3 90632.4
    3 -1 -3 87155
    1 2 -3 87291.2
    -1 -2 -4 28501.9
    3 -1 -4 28109.7
    2 -3 -4 30252
    1 2 -4 28715.4
    1 2 -5 46553.6
    -1 -2 -5 46465
    3 -1 -5 48894.4
    2 -3 -5 48510.1
    1 2 -6 1788.72
    -1 -2 -6 1728.05
    2 -3 -6 2245.13
    3 -1 -6 1939.2
    3 -1 -7 34859.5
    1 2 -7 33547.4
    -1 -2 -7 33474.3
    2 -3 -7 33977.9
    2 -3 -8 11682.4
    -1 -2 -8 11766.3
    1 2 -8 11428.3
    3 -1 -8 11785.4
    3 -1 -9 19974.8
    -1 -2 -9 20519.5
    2 -3 -9 20538.1
    1 2 -9 19788
    2 -3 -10 742.657
    3 -1 -10 773.117
    -1 -2 -10 591.12
    2 -3 -11 12315.3
    -1 -2 -11 11405.8
    0 3 0 79524.3
    -3 3 0 80614.3
    0 3 -1 244.982
    -3 3 -1 260.868
    -3 3 1 227.869
    3 0 -1 261.43
    0 -3 -2 9935.22
    -3 3 2 9611.01
    3 0 -2 9802.54
    0 3 -2 10472.4
    -3 0 2 9646.91
    0 3 -3 86.196
    3 -3 -3 236.339
    3 0 -3 90.7658
    0 -3 -3 82.5564
    -3 0 -4 42114.8
    0 3 -4 42746.3
    0 -3 -4 41615.2
    3 0 -4 41926.8
    0 3 -4 43049.5
    3 -3 -4 44070.2
    -3 0 -5 33.8225
    3 0 -5 34.8526
    0 3 -5 43.7164
    0 -3 -5 20.0942
    3 -3 -5 88.5746
    0 -3 -6 1671.78
    -3 0 -6 1673.58
    3 -3 -6 1724.19
    3 0 -6 1845.55
    0 3 -6 1791
    3 0 -7 -12.5261
    3 -3 -7 64.7691
    0 -3 -7 -60.5078
    0 3 -7 42.3608
    -3 0 -7 111.617
    3 0 -8 16479.1
    0 -3 -8 15872.8
    3 -3 -8 15478
    3 0 -9 116.256
    0 -3 -9 -17.4157
    3 -3 -9 93.4992
    0 -3 -10 772.906
    3 0 -10 726.692
    3 -3 -10 586.529
    0 -3 -11 -13.1045
    -1 4 0 29183.1
    3 1 0 30180.6
    -4 3 0 30139.7
    -1 4 -1 181.295
    -4 3 -1 165.136
    -1 4 1 200.217
    3 1 -1 184.325
    -4 3 1 211.882
    1 -4 -2 41447.3
    3 1 -2 41805.7
    -4 3 2 41820.1
    -1 4 -2 41866.9
    3 1 -3 59.6895
    -1 4 -3 122.744
    -4 3 3 101.72
    1 -4 -3 37.2227
    4 -3 -3 105.285
    3 1 -4 3287.49
    1 -4 -4 3341.96
    -3 -1 -4 3228.48
    -1 4 -4 2869.59
    4 -3 -4 3780.73
    -3 -1 -5 153.983
    -1 4 -5 61.9482
    3 1 -5 99.7109
    4 -3 -5 130.848
    1 -4 -5 224.651
    -1 4 -6 28619.6
    3 1 -6 28711.6
    -3 -1 -6 29118.9
    1 -4 -6 27987.2
    4 -3 -6 28374.6
    -3 -1 -7 26.2268
    4 -3 -7 11.0906
    3 1 -7 -25.2875
    1 -4 -7 87.5333
    1 -4 -8 273.116
    -3 -1 -8 222.307
    4 -3 -8 370.518
    3 1 -8 199.524
    1 -4 -9 199.884
    3 1 -9 77.8326
    4 -3 -9 61.6912
    4 -3 -10 9202.26
    1 -4 -10 8825
    3 1 -10 8984.46
    -2 4 0 1363.68
    -4 2 0 1295.69
    2 2 -1 9966.53
    -2 4 1 9403.04
    -2 -2 -1 9451.22
    -2 4 -1 9999.58
    -4 2 1 9388.73
    4 -2 -2 87129.6
    -2 4 -2 88135.4
    -2 4 2 86475.5
    -2 -2 -2 87665.4
    -4 2 2 87356.7
    2 2 -2 85295.9
    2 2 -3 4695.42
    -2 -2 -3 4690.41
    -2 4 -3 4436.52
    4 -2 -3 4701.01
    2 -4 -3 4400.67
    -4 2 3 4435.22
    2 -4 -4 242.112
    2 2 -4 233.215
    -2 -2 -4 256.609
    -2 4 -4 259.87
    4 -2 -4 230.265
    2 -4 -5 5570.24
    4 -2 -5 5773.81
    -2 -2 -5 5624.04
    2 2 -5 5988.69
    4 -2 -6 37333.1
    2 2 -6 36294.4
    2 -4 -6 36840.8
    -2 -2 -6 36889.4
    2 -4 -7 2791.08
    2 2 -7 2993.29
    4 -2 -7 2918.7
    -2 -2 -7 3083.46
    -2 -2 -8 -51.8396
    2 2 -8 0.70981
    4 -2 -8 -39.7686
    2 -4 -8 38.0039
    4 -2 -9 1448.46
    2 2 -9 1709.73
    -2 -2 -9 1635.44
    2 -4 -9 1914
    2 -4 -10 13392.2
    -2 -2 -10 14557.3
    2 2 -10 14840.3
    4 -2 -10 13772.9
    -3 4 0 10208.2
    -3 4 1 4560.54
    -1 -3 -1 4773.81
    -3 4 -1 4617.4
    -4 1 1 4734.06
    -4 1 2 17488.7
    -3 4 -2 16773.3
    -3 4 2 16827.8
    -1 -3 -2 17686.6
    1 3 -2 17065.8
    4 -1 -2 16307.9
    4 -1 -3 354.975
    1 3 -3 274.748
    3 -4 -3 286.773
    -1 -3 -3 345.157
    -3 4 -3 283.54
    1 3 -3 336.991
    4 -1 -4 1979.11
    3 -4 -4 1961.13
    -1 -3 -4 1901.44
    1 3 -4 2023.99
    1 3 -4 2056.38
    1 3 -5 2944.22
    3 -4 -5 2561.68
    4 -1 -5 2872.76
    -1 -3 -5 2438.1
    1 3 -5 2809.79
    3 -4 -6 2998.17
    1 3 -6 3202.15
    4 -1 -6 2904.54
    -1 -3 -6 3167.74
    -1 -3 -7 110.533
    4 -1 -7 -5.07577
    3 -4 -7 112.078
    1 3 -7 81.3884
    -1 -3 -8 641.681
    1 3 -8 490.502
    4 -1 -8 284.957
    3 -4 -8 480.605
    4 -1 -9 33.5296
    -1 -3 -9 139.797
    3 -4 -9 145.641
    3 -4 -10 1231.68
    -1 -3 -10 1353.84
    4 -1 -10 1133.71
    -1 -3 -11 426.621
    0 4 0 42514.1
    -4 4 0 42016.7
    -4 4 -1 367.947
    -4 4 1 153.98
    0 4 -1 121.848
    4 0 -1 129.019
    -4 4 -2 109041
    -4 4 2 110816
    4 0 -2 109675
    0 -4 -2 113456
    -4 0 2 111155
    0 4 -2 111877
    -4 4 3 159.289
    0 -4 -3 138.663
    0 4 -3 19.4505
    4 0 -3 36.3068
    4 -4 -3 29.3635
    4 0 -4 27612.2
    4 -4 -4 28413.4
    0 -4 -4 27980.5
    0 4 -4 29417.4
    4 -4 -5 356.131
    0 -4 -5 298.5
    0 4 -5 428.217
    4 0 -5 335.684
    0 -4 -6 54759
    4 -4 -6 57146
    4 0 -6 55293.6
    0 -4 -7 51.6032
    4 -4 -7 71.4623
    4 0 -7 -3.50155
    4 -4 -8 13368.3
    0 -4 -8 13280.6
    4 0 -8 13887.1
    4 0 -9 141.533
    0 -4 -9 218.534
    4 -4 -9 222.651
    4 -4 -10 22819.1
    4 0 -10 23443.4
    0 -4 -10 22393.9
    -5 4 0 106637
    4 1 0 106270
    -1 5 0 108110
    -1 5 1 354.662
    -5 4 1 348.474
    4 1 -1 302.177
    -5 4 -1 427.273
    -1 5 -1 222.691
    -5 4 -2 3808.5
    4 1 -2 3899.71
    -5 4 2 3893.29
    -4 -1 2 3859.49
    -1 5 -2 4052.06
    4 1 -3 1684.52
    1 -5 -3 1923.32
    -1 5 -3 1523.58
    -5 4 3 1760.8
    5 -4 -3 1745.7
    1 -5 -4 79409.6
    5 -4 -4 80313.6
    4 1 -4 76297.7
    -1 5 -4 80776.9
    5 -4 -5 78.2621
    -1 5 -5 20.4515
    4 1 -5 97.4081
    1 -5 -5 141.97
    4 1 -6 1063.96
    5 -4 -6 1069.61
    1 -5 -6 1129.4
    1 -5 -7 306.362
    5 -4 -7 473.837
    4 1 -7 510.223
    5 -4 -8 39076.7
    1 -5 -8 35633.7
    4 1 -8 35546.1
    5 -4 -9 229.133
    4 1 -9 157.669
    1 -5 -9 328.936
    1 -5 -10 616.212
    5 -4 -10 614.137
    4 1 -10 325.596
    -5 3 0 20940
    -2 5 0 21692.7
    -2 5 1 31543
    3 2 -1 31846.6
    -2 5 -1 32376.8
    -5 3 1 30144.2
    -2 5 -2 927.797
    3 2 -2 1019.24
    -2 5 2 1004.22
    -5 3 2 1007.87
    3 2 -3 15328.1
    -5 3 3 15801.4
    -3 -2 -3 15359.9
    5 -3 -3 16093.9
    2 -5 -3 16141.8
    -2 5 -3 15384.2
    -2 5 -4 11170.4
    -3 -2 -4 11204.6
    2 -5 -4 11151.4
    5 -3 -4 12604.5
    3 2 -4 11466.2
    3 2 -5 18497.4
    5 -3 -5 19746.8
    -2 5 -5 19861.6
    2 -5 -5 18816.2
    -3 -2 -5 18798.1
    2 -5 -6 157.214
    3 2 -6 183.033
    5 -3 -6 70.3352
    -3 -2 -6 174.022
    -2 5 -6 223.903
    3 2 -7 9947.86
    -3 -2 -7 10040
    2 -5 -7 10104
    5 -3 -7 10897
    5 -3 -8 4430.38
    -3 -2 -8 4381.32
    2 -5 -8 3974.87
    3 2 -8 3787.33
    5 -3 -9 4785.9
    2 -5 -9 5175.96
    3 2 -9 5562.92
    2 -5 -10 48.6612
    3 2 -10 41.9514
    5 -3 -10 90.1506
    -3 5 0 17756.1
    -5 2 1 44324.7
    -3 5 -1 45041.6
    -3 5 1 47431.8
    5 -2 -2 3091.51
    -3 5 2 3337.34
    -2 -3 -2 3243.65
    -5 2 2 2999.65
    -3 5 -2 3428.93
    -3 5 -3 40007
    5 -2 -3 40585.2
    3 -5 -3 42063.9
    -2 -3 -3 40852.9
    2 3 -3 40558.3
    -5 2 3 41614.4
    -3 5 -4 8982.54
    5 -2 -4 8591.16
    2 3 -4 8166.03
    -2 -3 -4 8641.05
    3 -5 -4 8819.49
    -3 5 -5 25876.2
    2 3 -5 26786.1
    -2 -3 -5 26244
    3 -5 -5 26218.8
    5 -2 -5 26523
    5 -2 -6 214.883
    3 -5 -6 135.695
    -3 5 -6 254.827
    -2 -3 -6 225.577
    2 3 -6 301.269
    -3 5 -7 16350.1
    5 -2 -7 15007.2
    -2 -3 -7 16344.6
    3 -5 -7 15740
    2 3 -7 15374.2
    5 -2 -8 3791.05
    2 3 -8 4002.4
    -2 -3 -8 3456.95
    3 -5 -8 3434.82
    5 -2 -9 11750.9
    -2 -3 -9 12970.1
    3 -5 -9 11845.4
    5 -2 -10 5.95611
    3 -5 -10 154.535
    -2 -3 -10 62.9311
    -4 5 0 64346.8
    -1 -4 -1 4442.06
    -4 5 -1 4106.5
    -4 5 1 4042.47
    -5 1 1 4146.62
    -1 -4 -2 2163.1
    1 4 -2 2301.97
    -4 5 -2 2226.28
    5 -1 -2 2166.19
    -4 5 2 2137.3
    -5 1 2 2156.93
    -4 5 -3 5642.21
    4 -5 -3 5599.65
    -1 -4 -3 5025.98
    5 -1 -3 5206.59
    -5 1 3 5179.62
    -4 5 3 5863.47
    1 4 -3 5649.49
    5 -1 -4 40667.1
    4 -5 -4 40184.2
    1 4 -4 40811.9
    -4 5 -4 39871.7
    -1 -4 -4 40328
    -4 5 -5 1796.1
    4 -5 -5 1601.56
    -1 -4 -5 1807.09
    5 -1 -5 1863.84
    -1 -4 -6 1421.32
    4 -5 -6 1554.01
    5 -1 -6 1671.12
    5 -1 -7 1904.16
    4 -5 -7 1507.04
    -1 -4 -7 1674.29
    -1 -4 -8 15681.2
    5 -1 -8 15535.3
    4 -5 -8 15699.3
    -1 -4 -9 1001.5
    5 -1 -9 1346.14
    4 -5 -9 1250.43
    -1 -4 -10 305.238
    4 -5 -10 571.44
    5 -1 -10 509.584
    0 5 0 14334.8
    -5 5 0 14535.6
    5 0 -1 350.194
    0 5 -1 266.014
    -5 5 1 339.699
    -5 5 -1 314.625
    -5 5 -2 78008.8
    5 0 -2 75902.5
    -5 0 2 73050.1
    -5 5 2 76946.4
    0 5 -2 75824.5
    0 -5 -2 74618
    5 0 -3 1150.36
    0 5 -3 1023.69
    0 -5 -3 1023.38
    -5 5 -3 1079.22
    -5 5 3 1138.55
    5 0 -4 15599.7
    5 -5 -4 14374.7
    -5 5 -4 14518.4
    0 5 -4 14185.5
    0 -5 -4 14402.6
    5 -5 -5 351.194
    0 -5 -5 207.034
    5 0 -5 164.395
    0 -5 -6 33031.5
    5 -5 -6 32952.9
    5 0 -6 33192.1
    5 0 -7 23.6313
    5 -5 -7 -9.79612
    0 -5 -7 15.4718
    0 -5 -8 7089.58
    5 0 -8 7386.03
    5 -5 -8 7472.34
    5 0 -9 177.211
    0 -5 -9 238.446
    5 -5 -9 215.632
    5 0 -10 13460.9
    0 -5 -10 13754.4
    5 -5 -10 14696.9
    -6 5 0 2506.18
    5 1 0 2782.87
    -1 6 0 2772.52
    -6 5 -1 11750.7
    5 1 -1 11849.5
    -1 6 1 11889.7
    -1 6 -1 11467.5
    -6 5 1 11062.7
    -6 5 2 7102.95
    -5 -1 2 6919.54
    -6 5 -2 7106.99
    -1 6 -2 7024.81
    5 1 -2 7146.25
    5 1 -3 5766.99
    -6 5 -3 6319.35
    1 -6 -3 5458.47
    -1 6 -3 6129.49
    -6 5 3 6142.28
    6 -5 -4 1789.36
    1 -6 -4 1923.14
    -6 5 4 1798.56
    5 1 -4 1992
    -1 6 -4 1865.31
    1 -6 -5 8833.93
    5 1 -5 8529.03
    6 -5 -5 9522.65
    -1 6 -5 9216.04
    6 -5 -6 2925.15
    5 1 -6 2756.56
    1 -6 -6 2956.37
    1 -6 -7 4312.32
    5 1 -7 3799.05
    6 -5 -7 3519.31
    6 -5 -8 1180.92
    5 1 -8 1102.97
    1 -6 -8 1153.68
    6 -5 -9 2917.3
    1 -6 -9 3162.07
    5 1 -9 2851.89
    1 -6 -10 1156.51
    5 1 -10 792.128
    6 -5 -10 869.427
    -6 4 0 34937.4
    -2 6 0 35092.2
    -6 4 -1 2107.72
    -2 6 1 1998.45
    -2 6 -1 2034.4
    4 2 -1 2084.9
    -6 4 1 1890.55
    -6 4 2 855.002
    -2 6 2 815.542
    4 2 -2 787.518
    -2 6 -2 742.029
    6 -4 -3 5551.26
    -2 6 -3 5709.37
    4 2 -3 5475.93
    -6 4 3 5376.44
    2 -6 -3 5193.21
    4 2 -4 19576
    -6 4 4 20617.8
    2 -6 -4 19500.3
    6 -4 -4 19336
    -2 6 -4 19401.8
    2 -6 -5 574.129
    -2 6 -5 725.255
    6 -4 -5 650.677
    4 2 -5 545.389
    6 -4 -6 802.069
    2 -6 -6 1028.2
    4 2 -6 1130.17
    -2 6 -6 939.673
    4 2 -7 1514.87
    6 -4 -7 1286.35
    2 -6 -7 1090.72
    4 2 -8 7094.45
    2 -6 -8 8474.07
    6 -4 -8 8287.19
    4 2 -9 504.807
    2 -6 -9 639.134
    6 -4 -9 459.533
    4 2 -10 285.98
    6 -4 -10 342.94
    2 -6 -10 430.569
    -3 6 0 300.306
    -6 3 0 343.151
    -3 6 1 56722.8
    -6 3 1 53847.8
    -3 6 -1 55734.6
    -3 6 2 50301
    -6 3 2 48914.1
    -3 6 -2 49522
    6 -3 -3 31400.3
    -3 -3 -3 32387
    3 -6 -3 32636.4
    3 3 -3 32340.3
    -3 6 -3 32299.7
    -6 3 3 33639.8
    6 -3 -4 559.716
    -3 6 -4 416.163
    -6 3 4 473.265
    3 3 -4 601.314
    3 -6 -4 625.236
    -3 -3 -4 662.041
    -3 6 -5 36890
    3 3 -5 34991.5
    6 -3 -5 36138.2
    3 -6 -5 35888.8
    -3 -3 -5 36808.6
    -3 -3 -6 34525.8
    6 -3 -6 33195.9
    3 3 -6 32759.7
    3 -6 -6 32099.6
    -3 6 -6 34018.3
    -3 6 -7 20232.8
    -3 -3 -7 20967.2
    3 -6 -7 19260.7
    6 -3 -7 19543.3
    3 3 -7 19509.9
    3 3 -8 298.081
    -3 -3 -8 262.165
    3 -6 -8 286.731
    6 -3 -8 320.953
    3 -6 -9 11062.2
    3 3 -9 12590.2
    6 -3 -9 12468.7
    6 -3 -10 13096.6
    3 -6 -10 13705
    -4 6 0 23292.8
    -6 2 1 5220.91
    -4 6 -1 4984.84
    -2 -4 -1 4469.9
    -4 6 1 4701.17
    -4 6 -2 4829.38
    -2 -4 -2 4780.63
    -4 6 2 4658
    -6 2 2 4596.21
    6 -2 -2 4468.35
    -2 -4 -3 4932.64
    -4 6 -3 4827.08
    6 -2 -3 4903.35
    -4 6 3 4857.91
    -6 2 3 4691.14
    -2 -4 -4 25000.8
    6 -2 -4 24426.2
    4 -6 -4 24684.3
    -4 6 -4 25547.5
    -4 6 -5 2748.19
    6 -2 -5 3281.4
    4 -6 -5 3293.34
    -2 -4 -5 2976.66
    -2 -4 -6 424.243
    -4 6 -6 426.132
    6 -2 -6 436.309
    4 -6 -6 381.571
    6 -2 -7 2766.52
    4 -6 -7 2628.68
    -2 -4 -7 3057.14
    -4 6 -7 2794.56
    4 -6 -8 13671.7
    6 -2 -8 13932.7
    -2 -4 -8 14413.2
    6 -2 -9 1433.37
    4 -6 -9 1251.96
    -2 -4 -9 1501.03
    4 -6 -10 318.913
    6 -2 -10 125.449
    -5 6 0 18146
    -6 1 1 27740.8
    -5 6 1 26699.4
    -5 6 -1 27758.2
    -5 6 -2 1750.18
    -6 1 2 1596.96
    6 -1 -2 1603.78
    -1 -5 -2 1509.11
    1 5 -2 1625.62
    -5 6 2 1561.75
    -5 6 -3 26380.4
    -1 -5 -3 25564.2
    -5 6 3 25249.5
    6 -1 -3 25098.3
    1 5 -3 24854
    -6 1 3 24288.9
    -5 6 -4 17981.7
    6 -1 -4 17808.8
    5 -6 -4 17592.9
    -1 -5 -4 17681.2
    -5 6 -5 15459.5
    6 -1 -5 16109.4
    5 -6 -5 16120.5
    -1 -5 -5 15369.2
    6 -1 -6 146.031
    -1 -5 -6 40.6338
    -5 6 -6 25.8724
    5 -6 -6 116.753
    -5 6 -7 11724.7
    5 -6 -7 11947
    -1 -5 -7 11829.6
    6 -1 -7 12592.9
    5 -6 -8 10376.9
    -5 6 -8 10016.8
    -1 -5 -8 9941.44
    6 -1 -8 10088.7
    5 -6 -9 7739.73
    -1 -5 -9 6651.6
    6 -1 -9 6790.62
    5 -6 -10 -26.0766
    6 -1 -10 126.234
    -6 6 0 3603.57
    -6 6 -1 3396.15
    -6 6 1 3287.08
    0 6 -1 3173.8
    6 0 -1 3477.77
    -6 0 2 26497
    -6 6 -2 25855.5
    -6 6 2 25552.9
    0 -6 -2 26309
    0 6 -2 26122.3
    6 0 -2 26483.2
    -6 6 3 1688.93
    -6 6 -3 1887.07
    0 -6 -3 1853.71
    0 6 -3 1880.61
    6 0 -3 1942.71
    -6 6 -4 3809.51
    0 -6 -4 3764.57
    6 -6 -4 4058.42
    -6 6 4 4032.84
    6 0 -4 3682.05
    -6 6 -5 1881.28
    0 -6 -5 2215.62
    6 -6 -5 2350.27
    6 0 -5 2153.47
    0 -6 -6 19882.5
    6 -6 -6 19708.6
    6 0 -6 19434
    -6 6 -6 18757.2
    6 -6 -7 698.719
    -6 6 -7 922.46
    6 0 -7 1089.82
    0 -6 -7 873.136
    0 -6 -8 2011.55
    6 0 -8 2031.08
    6 -6 -8 1949.19
    -6 6 -8 2085.19
    6 -6 -9 629.108
    6 0 -9 681.84
    0 -6 -9 905.022
    -6 6 -9 625.649
    6 0 -10 6851.1
    -7 6 0 31929.1
    -1 7 0 31145.8
    -7 6 -1 21040.6
    6 1 -1 20348.3
    -1 7 -1 19759.1
    -7 6 1 19738.8
    -7 6 -2 5182.52
    6 1 -2 5313.87
    -1 7 -2 5211.9
    -7 6 2 5257.2
    -7 6 -3 19781
    -1 7 -3 18731.8
    6 1 -3 19320.7
    1 -7 -3 18815.6
    -7 6 3 19225.6
    6 1 -4 26143.7
    -7 6 -4 25308.7
    1 -7 -4 26098.3
    -7 6 4 26331.3
    -1 7 -4 26767
    7 -6 -4 25476.1
    -7 6 -5 10923.6
    1 -7 -5 10977.2
    6 1 -5 11165.4
    7 -6 -5 11400.2
    7 -6 -6 2150.72
    -7 6 -6 2098.56
    6 1 -6 1830.23
    1 -7 -6 2161.89
    7 -6 -7 8556.15
    1 -7 -7 9191.94
    -7 6 -7 9423.37
    6 1 -7 9105.29
    -7 6 -8 12831.5
    7 -6 -8 13386.2
    6 1 -8 12418.8
    1 -7 -8 13133
    1 -7 -9 5016.21
    7 -6 -9 5852.5
    -7 6 -9 5224.82
    6 1 -9 5673.13
    6 1 -10 636.277
    -7 5 0 1504.5
    -2 7 0 1483.2
    -7 5 -1 31628.9
    5 2 -1 31693
    -2 7 -1 30751.1
    -2 7 1 31173.8
    -7 5 1 29831.3
    -7 5 -2 66626.4
    5 2 -2 65166.3
    -2 7 -2 65166.1
    -7 5 2 62545.4
    -2 7 -3 28101.3
    -7 5 -3 28442.1
    5 2 -3 28183.5
    -7 5 3 28398.7
    2 -7 -3 26517.3
    -7 5 4 13.0832
    -2 7 -4 32.2079
    5 2 -4 36.3352
    2 -7 -4 -6.23928
    7 -5 -4 39.4097
    5 2 -5 20410.6
    2 -7 -5 20398.4
    -2 7 -5 20669.7
    7 -5 -5 21772.1
    2 -7 -6 26249
    7 -5 -6 26268.2
    5 2 -6 26701.2
    2 -7 -7 14858.8
    7 -5 -7 15103.1
    5 2 -7 14481.5
    7 -5 -8 474.04
    5 2 -8 170.72
    2 -7 -8 510.604
    5 2 -9 10492.4
    2 -7 -9 10613.9
    7 -5 -9 10614.5
    2 -7 -10 11154
    5 2 -10 11604.6
    -7 4 0 2909.06
    -3 7 0 2747.81
    -3 7 1 190.863
    -3 7 -1 107.292
    -7 4 -1 137.201
    -7 4 1 104.025
    -3 7 -2 7481.84
    -3 7 2 7188.6
    -7 4 2 7462.45
    7 -4 -3 14.2628
    4 3 -3 23.0358
    -7 4 3 47.6619
    -3 7 -3 108.4
    3 -7 -3 130.584
    -7 4 4 1554.08
    7 -4 -4 1519.13
    4 3 -4 1520.26
    3 -7 -4 1665.24
    -3 7 -4 1448.3
    4 3 -5 92.2304
    3 -7 -5 38.0754
    7 -4 -5 113.351
    -3 7 -5 74.3531
    -3 7 -6 2732.66
    7 -4 -6 2614.44
    3 -7 -6 2402.77
    4 3 -6 2612.87
    4 3 -7 -31.5664
    3 -7 -7 81.006
    7 -4 -7 -2.69483
    3 -7 -8 878.641
    7 -4 -8 1007.05
    4 3 -8 755.879
    4 3 -9 21.5223
    7 -4 -9 58.4315
    3 -7 -9 235.262
    3 -7 -10 1084.7
    -7 3 0 4183.69
    -4 7 0 3821.22
    -7 3 1 21168.4
    -4 7 1 20606.5
    -4 7 -1 19247.4
    -4 7 2 4408.81
    -7 3 2 3895.94
    -4 7 -2 4190.48
    -7 3 3 19232.6
    -3 -4 -3 19045.4
    7 -3 -3 18960.3
    -4 7 3 20170.7
    -4 7 -3 19589.6
    -4 7 -4 3033.53
    -7 3 4 2645.43
    7 -3 -4 2818.07
    -3 -4 -4 3098.98
    4 -7 -4 2546.61
    -4 7 -5 10309.7
    7 -3 -5 9742.23
    4 -7 -5 10755.9
    -3 -4 -5 10134.2
    -4 7 -6 2287.66
    7 -3 -6 2360.33
    -3 -4 -6 2362.92
    4 -7 -6 2225.72
    -4 7 -7 6951.87
    4 -7 -7 8114.36
    7 -3 -7 7049.64
    4 -7 -8 1266.59
    7 -3 -8 1061.54
    4 -7 -9 4782.71
    7 -3 -9 4730.43
    4 -7 -10 836.928
    -5 7 0 17101.9
    -7 2 1 19254.9
    -2 -5 -1 17209.5
    -5 7 1 18261.3
    -5 7 -1 17890.2
    -2 -5 -2 24263.6
    -5 7 2 24853.7
    7 -2 -2 24843.6
    -7 2 2 24386
    -5 7 -2 24149.6
    -5 7 -3 16881.8
    -5 7 3 17068.5
    7 -2 -3 16718.4
    -7 2 3 16915.9
    -2 -5 -3 16558.9
    -5 7 -4 6042.02
    7 -2 -4 6312.14
    -2 -5 -4 6470.41
    5 -7 -4 6233.04
    -5 7 -5 10923.2
    7 -2 -5 10566.9
    5 -7 -5 10357
    -2 -5 -5 11579.8
    -5 7 -6 9585.1
    7 -2 -6 9925.96
    5 -7 -6 10314.4
    -2 -5 -6 9784.04
    -5 7 -7 8172.03
    5 -7 -7 8580.07
    7 -2 -7 7437.45
    5 -7 -8 1892.52
    7 -2 -8 1606.69
    5 -7 -9 4842.94
    7 -2 -9 6057.55
    -6 7 0 38344.4
    -7 1 1 35119.9
    -6 7 1 35486.5
    -6 7 -1 34754.5
    7 -1 -1 34574.8
    -6 7 -2 4304.54
    7 -1 -2 3851.16
    -1 -6 -2 3856.27
    -6 7 2 4675.1
    -7 1 2 4097.43
    -1 -6 -3 25163.5
    7 -1 -3 25073.2
    -6 7 3 25402.2
    -6 7 -3 26494.2
    -6 7 -4 27096.7
    -1 -6 -4 26722.6
    7 -1 -4 27052.3
    -6 7 4 26768.6
    6 -7 -4 25999.6
    7 -1 -5 25743
    6 -7 -5 24194.5
    -6 7 -5 25641.6
    -1 -6 -5 25966
    7 -1 -6 3133.95
    -6 7 -6 2727.94
    6 -7 -6 3052.22
    -1 -6 -6 2774.7
    -6 7 -7 13617.5
    6 -7 -7 14665.8
    7 -1 -7 14014.9
    6 -7 -8 10832.8
    7 -1 -8 12889.8
    -6 7 -8 11890.4
    7 -1 -9 10713.9
    6 -7 -9 10528.1
    -7 7 0 5701.28
    -7 7 1 3478.77
    7 0 -1 3731.19
    -7 7 -1 3083.39
    -7 7 -2 3688.73
    7 0 -2 3973.46
    0 7 -2 3520.9
    0 -7 -2 3578.11
    -7 7 2 3663.66
    0 -7 -3 767.814
    0 7 -3 678.373
    -7 7 3 632.445
    7 0 -3 822.927
    -7 7 -3 653.738
    7 -7 -4 2737.54
    -7 7 -4 2786.41
    7 0 -4 3153.89
    0 -7 -4 2919.46
    -7 7 4 2751.42
    7 0 -5 2803.57
    -7 7 -5 2526.31
    0 -7 -5 2708.64
    7 -7 -5 2826.56
    7 -7 -6 856.283
    -7 7 -6 680.319
    7 0 -6 703.934
    0 -7 -6 725.128
    7 0 -7 1247.94
    -7 7 -7 1240.98
    7 -7 -7 1194.8
    7 -7 -8 1254.69
    7 0 -8 1020.89
    -7 7 -8 1144.7
    7 -7 -9 398.501
    7 0 -9 120.259
    -7 7 -9 234.716
    -8 7 0 44453
    -8 7 -1 1624.24
    -1 8 -1 1751.4
    -8 7 1 1519.98
    -1 8 -2 54.2487
    -8 7 2 56.8153
    -8 7 -2 8.60576
    -1 8 -3 572.557
    -8 7 3 559.811
    1 -8 -3 438.302
    -8 7 -3 609.654
    8 -7 -4 33993.6
    -8 7 -4 35460.5
    1 -8 -4 36030.9
    -8 7 4 36241.5
    1 -8 -5 1522.16
    7 1 -5 1524.54
    -8 7 -5 1755.02
    8 -7 -5 1592.94
    1 -8 -6 37.3914
    8 -7 -6 140.003
    7 1 -6 50.3099
    -8 7 -6 -60.8834
    7 1 -7 652.677
    -8 7 -7 633.63
    8 -7 -7 668.269
    -8 7 -8 18017.3
    8 -7 -8 17205.7
    7 1 -8 17354.9
    8 -7 -9 524.566
    7 1 -9 286.009
    -8 7 -9 379.361
    -2 8 0 16510.3
    -8 6 0 16834.4
    -8 6 -1 15881.2
    -2 8 1 15693.1
    -2 8 -1 15343.9
    -8 6 1 15814.3
    -8 6 -2 1602.21
    -8 6 2 1436.53
    -2 8 -2 1678.99
    -8 6 -3 11587.5
    2 -8 -3 12059.6
    -8 6 3 12065.3
    -2 8 -3 11575.3
    -8 6 -4 17564.6
    2 -8 -4 16564
    8 -6 -4 16267.1
    -8 6 4 17337.7
    -2 8 -4 17118.3
    6 2 -4 17041.8
    -8 6 -5 11929.1
    2 -8 -5 10502.7
    8 -6 -5 10977.7
    6 2 -5 11379.4
    8 -6 -6 407.996
    6 2 -6 322.819
    2 -8 -6 344.98
    -8 6 -6 291.776
    2 -8 -7 5560.11
    -8 6 -7 5977.65
    6 2 -7 5600.23
    8 -6 -7 6030.74
    2 -8 -8 8779.67
    -8 6 -8 9103.84
    8 -6 -8 9432.73
    6 2 -8 9426.89
    8 -6 -9 5235.25
    -8 6 -9 5031.97
    6 2 -9 4288.24
    2 -8 -9 4777.25
    -3 8 0 83.3094
    -8 5 0 200.719
    -8 5 -1 4866.12
    -3 8 1 5008.19
    -3 8 -1 4750.02
    -8 5 1 5337.85
    -8 5 -2 13492.8
    -3 8 2 12254.4
    -3 8 -2 14027.3
    -8 5 2 12092.9
    -8 5 -3 4796.56
    3 -8 -3 4937.09
    8 -5 -3 4691.14
    -8 5 3 4746.13
    -3 8 -3 4626.07
    5 3 -4 12.3879
    -8 5 4 76.8523
    3 -8 -4 69.6909
    -3 8 -4 81.36
    8 -5 -4 28.9314
    3 -8 -5 2873.09
    8 -5 -5 2683.69
    5 3 -5 3044.66
    -3 8 -5 3110.28
    5 3 -6 7706.18
    3 -8 -6 7077.19
    8 -5 -6 6572.49
    8 -5 -7 2741.81
    3 -8 -7 2440.7
    5 3 -7 2544.14
    3 -8 -8 25.9226
    5 3 -8 -5.06586
    8 -5 -8 20.3217
    8 -5 -9 842.328
    3 -8 -9 1079.1
    -8 4 0 86026.7
    -4 8 0 88248.9
    -8 4 1 2468.49
    -8 4 -1 2524.59
    -4 8 1 2330.86
    -4 8 -1 2543.46
    -8 4 2 9632.87
    -4 8 2 9258.11
    -4 8 -2 8929.86
    -4 8 3 82.978
    -8 4 3 137.441
    8 -4 -3 228.294
    -4 8 -3 193.005
    8 -4 -4 72378.9
    4 -8 -4 74154.1
    -8 4 4 75267.6
    -4 8 -4 73113.9
    8 -4 -5 2016.89
    4 -8 -5 1655.78
    -4 8 -5 2058.5
    8 -4 -6 3357.09
    4 -8 -6 3250.36
    -4 8 -6 3652.59
    8 -4 -7 164.762
    4 -8 -7 143.183
    4 -8 -8 37148.1
    8 -4 -8 38882.9
    8 -4 -9 55.4106
    4 -8 -9 28.65
    -8 3 0 10024.3
    -5 8 0 9741.51
    -8 3 1 1520.59
    -5 8 1 1507.86
    -5 8 -1 1316.88
    -8 3 2 45459.6
    -5 8 2 45469.6
    -5 8 -2 43477.8
    -5 8 3 1123
    8 -3 -3 1081.78
    -5 8 -3 1135.31
    -8 3 3 954.115
    8 -3 -4 7669
    5 -8 -4 8290.83
    -5 8 -4 7729.9
    -5 8 -5 1085.32
    5 -8 -5 966.659
    8 -3 -5 861.258
    -5 8 -6 24227.8
    8 -3 -6 25225
    5 -8 -6 25064.6
    8 -3 -7 513.47
    -5 8 -7 473.359
    5 -8 -7 403.585
    8 -3 -8 3999.05
    5 -8 -8 4358.12
    5 -8 -9 435.058
    8 -3 -9 456.193
    -8 2 0 8809.9
    -6 8 0 8688.63
    -8 2 1 3559.88
    -6 8 1 3368.11
    -6 8 -1 3518.48
    -6 8 -2 1480.47
    -6 8 2 1606.02
    8 -2 -2 1542.52
    -8 2 2 1432.98
    8 -2 -3 7054.01
    -6 8 3 7638.35
    -6 8 -3 6909.35
    -6 8 -4 5242
    8 -2 -4 4825.3
    -6 8 4 5205.59
    6 -8 -4 5128.06
    8 -2 -5 1371.73
    -6 8 -5 1509.21
    6 -8 -5 1672.06
    6 -8 -6 163.486
    8 -2 -6 312.16
    -6 8 -6 405.823
    -6 8 -7 2924.81
    8 -2 -7 2897.52
    6 -8 -7 3231.2
    6 -8 -8 2177.65
    -6 8 -8 1691.13
    8 -2 -8 1783.36
    6 -8 -9 1555.85
    8 -2 -9 1403.4
    -7 8 0 4277.23
    -8 1 1 5241.65
    8 -1 -1 5152.96
    -7 8 1 5147.3
    -7 8 -1 4973.33
    8 -1 -2 21929.3
    -7 8 2 22305.1
    -7 8 -2 21978.1
    -7 8 -3 3826.47
    8 -1 -3 3603.92
    -7 8 3 3405.89
    -7 8 -4 3214.78
    8 -1 -4 3424.11
    -7 8 4 3617.56
    7 -8 -4 3412.55
    -7 8 -5 4172.89
    8 -1 -5 3133.13
    7 -8 -5 3377.09
    8 -1 -6 12449.6
    -7 8 -6 13825.1
    7 -8 -6 13055
    -7 8 -7 2478.59
    7 -8 -7 2393.42
    8 -1 -7 2464.12
    7 -8 -8 1246.13
    -7 8 -8 1407.61
    8 -1 -8 1570.45
    7 -8 -9 1474.29
    8 -1 -9 1251.72
    -8 8 0 27071.7
    -8 8 1 161.78
    -8 0 1 325.368
    -8 8 -1 434.676
    -8 8 -2 58368.7
    -8 8 2 54127.2
    -8 8 3 139.349
    -8 8 -3 35.8298
    -8 8 -4 18241.2
    -8 8 4 18338.3
    8 -8 -4 17855.7
    8 -8 -5 159.278
    -8 8 -5 291.179
    8 0 -5 149.977
    -8 8 -6 36093.7
    8 -8 -6 36586.3
    8 0 -6 36574.4
    -8 8 -7 150.024
    8 0 -7 102.349
    8 -8 -7 69.9126
    -8 8 -8 8276.56
    8 -8 -8 8006.38
    8 0 -8 7709.7
    -8 8 -9 234.805
    -9 8 0 11420.6
    -9 8 1 -4.11574
    -9 8 -1 -6.55197
    -9 8 -2 45726.5
    -1 9 -2 46352.5
    -9 8 2 42790.7
    -9 8 3 476.003
    -9 8 -3 386.941
    -9 8 -4 10365.2
    -9 8 4 10729.2
    9 -8 -4 10220.5
    -9 8 -5 173.832
    9 -8 -5 101.93
    -9 8 -6 25121.3
    9 -8 -6 24045.5
    -9 8 -7 211.499
    9 -8 -7 99.2974
    -9 8 -8 6943.42
    9 -8 -8 6810.97
    -2 9 0 5661.37
    -9 7 0 5700.1
    -9 7 -1 2378.7
    -2 9 -1 1756.27
    -9 7 1 1959.7
    -9 7 2 1331.54
    -9 7 -2 1417.45
    -2 9 -2 1257.74
    -9 7 -3 2887.03
    -2 9 -3 2705.92
    2 -9 -3 3312.6
    -9 7 3 2799.84
    -9 7 -4 3928.55
    9 -7 -4 3600.57
    2 -9 -4 3702.8
    -9 7 4 3863.43
    2 -9 -5 1289.63
    -9 7 -5 1167.41
    9 -7 -5 979.325
    9 -7 -6 351.288
    2 -9 -6 413.473
    -9 7 -6 400.167
    9 -7 -7 1428.07
    -9 7 -7 1206.69
    9 -7 -8 1937.29
    -9 7 -8 1509.9
    -3 9 0 -0.9237
    -9 6 0 89.366
    -9 6 -1 9586.77
    -3 9 1 9543.88
    -3 9 -1 9630.25
    -9 6 1 9646.39
    -9 6 -2 32636.3
    -3 9 -2 31808.9
    -9 6 2 31308.6
    -9 6 -3 4915.91
    -9 6 3 4733.07
    -3 9 -3 4916.75
    3 -9 -3 5025.14
    -9 6 4 86.6822
    -3 9 -4 153.745
    -9 6 -4 200.645
    3 -9 -4 159.218
    9 -6 -4 66.4444
    -9 6 -5 7732
    3 -9 -5 7655.32
    9 -6 -5 7549.73
    -9 6 -6 21210
    3 -9 -6 21050.6
    9 -6 -6 21736.8
    3 -9 -7 3745.89
    -9 6 -7 3801.23
    9 -6 -7 3268.18
    3 -9 -8 58.8684
    9 -6 -8 205.592
    -9 6 -8 227.038
    -9 6 -9 2384.69
    3 -9 -9 2012.85
    -4 9 0 763.188
    -9 5 0 1027.8
    -9 5 -1 3869.68
    -4 9 1 4131.85
    -4 9 -1 3870.22
    -9 5 1 4054.42
    -9 5 -2 20640
    -4 9 2 21083.2
    -4 9 -2 21252.6
    -9 5 2 21299
    -9 5 -3 2802.89
    -9 5 3 3016.64
    -4 9 -3 2902.42
    9 -5 -3 2686.17
    9 -5 -4 1126.31
    -4 9 -4 1278.4
    4 -9 -4 1073.89
    9 -5 -5 2276.75
    4 -9 -5 2592.77
    -4 9 -5 2911.61
    9 -5 -6 10356.6
    4 -9 -6 10588.1
    9 -5 -7 1485.46
    4 -9 -7 1466.21
    4 -9 -8 880.474
    9 -5 -8 641.976
    4 -9 -9 1003.72
    9 -5 -9 892.727
    -9 4 0 18044.9
    -5 9 0 17479.5
    -5 9 1 1002.23
    -5 9 -1 978.357
    -9 4 1 929.114
    -9 4 -1 975.512
    -9 4 -2 41527.3
    -5 9 2 44591
    -5 9 -2 42738
    -9 4 2 42647.1
    9 -4 -3 551.28
    -5 9 3 602.663
    -9 4 3 654.072
    -5 9 -3 874.913
    9 -4 -4 10887.2
    5 -9 -4 11395.8
    -5 9 -4 11297.4
    9 -4 -5 752.666
    -5 9 -5 667.55
    5 -9 -5 717.113
    9 -4 -6 28816.1
    5 -9 -6 27853.1
    -5 9 -6 28120
    9 -4 -7 493.209
    5 -9 -7 623.55
    9 -4 -8 5123.37
    5 -9 -8 4029.63
    5 -9 -9 -124.398
    9 -4 -9 -19.7415
    -9 3 0 10020.8
    -6 9 0 8868.98
    -9 3 1 11347.1
    -9 3 -1 10395.7
    -6 9 1 10953.8
    -6 9 -1 11054.2
    -6 9 2 10467.4
    -6 9 -2 9802.44
    9 -3 -2 9349.34
    -9 3 2 10180.4
    -6 9 3 6887.9
    9 -3 -3 6266.65
    -6 9 -3 6192.33
    9 -3 -4 7948.93
    6 -9 -4 8166.22
    -6 9 -4 7903.24
    9 -3 -5 7631.67
    6 -9 -5 7845.18
    -6 9 -5 7592.5
    9 -3 -6 6425.19
    6 -9 -6 6761.68
    -6 9 -6 6409.36
    -6 9 -7 4493.56
    9 -3 -7 4500.48
    6 -9 -7 4697.83
    9 -3 -8 4169.39
    6 -9 -8 4263.38
    6 -9 -9 2446.39
    9 -3 -9 1976.69
    -9 2 0 20740.8
    -7 9 0 20086.6
    -9 2 1 15769.1
    -7 9 1 15026
    -7 9 -1 15977
    -7 9 2 1149.46
    -7 9 -2 972.583
    9 -2 -2 1061.22
    9 -2 -3 12813.7
    -7 9 3 12671.5
    -7 9 -3 12410.8
    9 -2 -4 14428.6
    -7 9 4 15177.9
    7 -9 -4 15076.9
    -7 9 -4 15194.9
    -7 9 -5 10463.7
    9 -2 -5 10484.8
    7 -9 -5 9669.93
    9 -2 -6 1149.37
    7 -9 -6 1111.89
    -7 9 -6 1352.37
    -7 9 -7 8691.89
    9 -2 -7 7822.47
    7 -9 -7 7901.5
    -7 9 -8 6910.3
    7 -9 -8 7763.6
    9 -2 -8 6799.09
    9 -2 -9 3981.68
    -8 9 0 188.17
    -9 1 1 1671.93
    -8 9 1 1214.52
    -8 9 -1 1443.5
    -8 9 2 4645
    -8 9 -2 4896.51
    -8 9 3 1127.56
    -8 9 -3 1137.09
    -8 9 4 126.62
    -8 9 -4 172.728
    8 -9 -4 270.12
    8 -9 -5 1267.08
    -8 9 -5 1156.79
    9 -1 -6 5829.74
    -8 9 -6 5918.6
    8 -9 -6 5335.41
    -8 9 -7 546.863
    8 -9 -7 778.654
    -8 9 -8 256.04
    8 -9 -8 392.25
    -9 9 0 44129.5
    -9 9 1 785.795
    -9 9 -1 1035.79
    -9 9 2 406.969
    -9 9 -2 392.473
    -9 9 3 1025.81
    -9 9 -3 954.808
    -9 9 -4 34303.6
    -9 9 4 32813.5
    9 -9 -4 32404.9
    9 -9 -5 461.297
    -9 9 -5 436.072
    9 -9 -6 598.449
    -9 9 -6 531.482
    -9 9 -7 576.38
    9 -9 -7 564.992
    -9 9 -8 16383
    9 -9 -8 17930.8
    -10 9 0 154.703
    -10 9 1 705.628
    -10 9 -1 849.425
    -10 9 2 7741.92
    -10 9 -2 7676.87
    -10 9 3 1667.74
    -10 9 -3 1905.54
    -10 9 4 69.9172
    10 -9 -4 42.4033
    -10 9 -4 69.4519
    10 -9 -5 467.088
    -10 9 -5 186.541
    -10 9 5 234.147
    -10 9 -6 3298.34
    10 -9 -6 3379.48
    -10 9 -7 1275.75
    10 -9 -7 1382.64
    -10 8 0 5847.77
    -2 10 -1 3384.57
    -10 8 1 3163.86
    -10 8 -1 3554.77
    -10 8 -2 12243.9
    -2 10 -2 11735.3
    -10 8 2 12069.7
    -10 8 -3 3430.69
    -2 10 -3 3196.43
    -10 8 3 3165.15
    -10 8 -4 4117.17
    -10 8 4 4350.85
    10 -8 -4 3563.02
    -10 8 -5 2028.22
    -10 8 5 1980.59
    10 -8 -5 2159.27
    -10 8 -6 6266.81
    10 -8 -6 6300.46
    -10 8 -7 1541.95
    10 -8 -7 1669.37
    10 -8 -8 1815.02
    -10 8 -8 1885.93
    -3 10 0 13122.8
    -10 7 0 14201.7
    -10 7 -1 23063.4
    -3 10 -1 21250
    -3 10 1 20994.8
    -10 7 1 22548.7
    -3 10 -2 1222.47
    -10 7 2 922.338
    -10 7 -2 1015.76
    -10 7 -3 17388.2
    -3 10 -3 16899.7
    -10 7 3 16635.2
    3 -10 -3 17771.7
    -10 7 -4 10879
    -10 7 4 11360.7
    3 -10 -4 11107
    -3 10 -4 10847.6
    10 -7 -4 11546.8
    -10 7 -5 15449.6
    3 -10 -5 15502.2
    10 -7 -5 15765.5
    10 -7 -6 533.805
    3 -10 -6 390.974
    -10 7 -6 531.131
    -10 7 -7 12124.1
    10 -7 -7 10679.7
    -10 7 -8 7063.5
    10 -7 -8 6937.89
    -10 6 0 14436.5
    -4 10 0 14253.2
    -10 6 -1 17645.5
    -4 10 1 17658.8
    -4 10 -1 17393.4
    -10 6 1 16936.5
    -4 10 -2 116.663
    -10 6 2 161.081
    -10 6 -2 56.9184
    -4 10 2 112.09
    10 -6 -3 11943.9
    -10 6 -3 11652.1
    -10 6 3 12159.9
    -4 10 -3 11988.5
    -10 6 -4 9439.75
    4 -10 -4 9311.17
    10 -6 -4 8543.46
    -4 10 -4 9260.19
    -10 6 -5 12840.9
    4 -10 -5 13221.7
    10 -6 -5 11648.6
    -10 6 -6 327.053
    4 -10 -6 152.222
    10 -6 -6 338.494
    -10 6 -7 7433.35
    4 -10 -7 7144.58
    10 -6 -7 7438.9
    4 -10 -8 5024.05
    10 -6 -8 4416.74
    -10 6 -8 4022.86
    -10 5 0 14880.7
    -5 10 0 15671.6
    -10 5 -1 4764.12
    -5 10 1 3932.77
    -5 10 -1 4393
    -10 5 1 4784.43
    -10 5 -2 7717.46
    -5 10 2 7759.35
    -5 10 -2 7547.56
    -10 5 2 7263.29
    -10 5 -3 3547.69
    -10 5 3 3079.01
    -5 10 -3 3206.26
    10 -5 -3 3540.23
    10 -5 -4 8318.75
    5 -10 -4 9146.02
    -5 10 -4 8810.59
    10 -5 -5 2957.18
    5 -10 -5 3354.71
    -5 10 -5 3061.67
    10 -5 -6 3105.65
    5 -10 -6 3162.37
    5 -10 -7 2168.19
    10 -5 -7 2097.68
    10 -5 -8 3950.53
    5 -10 -8 4081.94
    -6 10 0 1543.82
    -10 4 0 900.178
    -6 10 1 12.8239
    -6 10 -1 138.065
    -10 4 1 224.943
    -10 4 -1 166.995
    10 -4 -2 1515.21
    -6 10 2 1534.4
    -6 10 -2 1429.93
    -10 4 -2 1390.76
    -10 4 2 1320.68
    -6 10 3 198.827
    -6 10 -3 122.107
    10 -4 -3 95.6976
    10 -4 -4 1964.88
    -6 10 -4 1683.78
    6 -10 -4 1543.48
    -6 10 -5 13.4385
    10 -4 -5 150.089
    6 -10 -5 134.728
    -6 10 -6 1659.2
    6 -10 -6 2003.94
    10 -4 -6 1858.55
    10 -4 -7 34.7755
    6 -10 -7 54.0639
    6 -10 -8 2009.97
    10 -4 -8 1777.13
    -10 3 0 21156.6
    -7 10 0 20974.9
    -10 3 1 21083.6
    -10 3 -1 19475.7
    -7 10 1 18969
    -7 10 -1 19536.6
    -7 10 2 1398.71
    -7 10 -2 1395.31
    10 -3 -2 1207.63
    10 -3 -3 19816.1
    -7 10 3 20348.6
    -7 10 -3 19996.8
    10 -3 -4 14078.6
    -7 10 4 14524
    -7 10 -4 14607.7
    7 -10 -4 14094.9
    10 -3 -5 13069.9
    7 -10 -5 12676.1
    -7 10 -5 12430.9
    10 -3 -6 1392.71
    7 -10 -6 1757.22
    -7 10 -6 1552.53
    10 -3 -7 11253.6
    7 -10 -7 11509.2
    -7 10 -7 9989.61
    10 -3 -8 6255.69
    7 -10 -8 6359.41
    -10 2 0 1614.59
    -8 10 0 1556.43
    -8 10 1 17258.2
    -8 10 -1 18274.5
    -8 10 2 18064.3
    -8 10 -2 18268.2
    -8 10 3 18634
    -8 10 -3 17851.8
    8 -10 -4 1120.2
    -8 10 4 1342.64
    -8 10 -4 1089.08
    8 -10 -5 10060.9
    -8 10 -5 11262.3
    8 -10 -6 11239
    -8 10 -6 11787.7
    8 -10 -7 9595.41
    -8 10 -7 9260.07
    8 -10 -8 698.432
    -10 1 0 4607.41
    -9 10 0 4251.29
    -9 10 1 2707.62
    -9 10 -1 2616.54
    -9 10 2 142.545
    -9 10 -2 167.728
    -9 10 3 3142.39
    -9 10 -3 3365.67
    -9 10 4 4501.48
    -9 10 -4 4697.01
    9 -10 -4 4598.45
    -9 10 -5 1485.6
    9 -10 -5 1597.88
    9 -10 -6 244.761
    -9 10 -6 124.724
    -9 10 -7 1389.39
    9 -10 -7 1440.2
    -9 10 -8 2508.31
    -10 10 0 3879.39
    -10 10 1 4267.63
    -10 10 -1 5141.04
    -10 10 2 662.662
    -10 10 -2 526.159
    -10 10 3 4007.52
    -10 10 -3 3320.8
    -10 10 -4 2240.95
    -10 10 4 2574.4
    10 -10 -4 2949.65
    -10 10 -5 3650.89
    10 -10 -5 3602.53
    10 -10 -6 -66.0675
    -10 10 -6 219.181
    -10 10 -7 2587.92
    10 -10 -7 2564.86
    -11 10 0 2863.31
    -11 10 1 5390.16
    -11 10 -1 5433.09
    -11 10 2 8275.09
    -11 10 -2 8465.4
    -11 10 3 6054.64
    -11 10 -3 5979.88
    -11 10 4 2317.82
    11 -10 -4 2586.21
    -11 10 -4 2546.18
    -11 10 -5 3365.08
    -11 10 5 3709.73
    11 -10 -5 3844.04
    -11 10 -6 6937.24
    11 -10 -6 8027.39
    -11 9 0 15914.1
    -11 9 1 22375.8
    -11 9 -1 22841.2
    -2 11 -2 2443.44
    -11 9 2 2394.89
    -11 9 -2 2432.58
    -11 9 -3 20145.7
    -11 9 3 18941.7
    -11 9 -4 14017.7
    -11 9 4 13914
    11 -9 -4 13256.4
    -11 9 -5 18189.4
    11 -9 -5 16096
    11 -9 -6 1084.73
    -11 9 -6 1168.58
    -11 9 -7 11278.9
    11 -9 -7 10811.1
    -3 11 0 2278.44
    -11 8 0 2044.66
    -3 11 -1 379.932
    -11 8 1 401.058
    -11 8 -1 188.153
    -3 11 -2 154.682
    -11 8 2 128.176
    -11 8 -2 66.5976
    -3 11 -3 144.665
    -11 8 3 373.434
    -11 8 -3 325.749
    -11 8 -4 2970.43
    -11 8 4 3130.75
    11 -8 -4 3388.62
    -11 8 -5 248.798
    11 -8 -5 227.262
    11 -8 -6 540.84
    -11 8 -6 747.404
    -11 8 -7 182.847
    11 -8 -7 79.0431
    -4 11 0 6930.54
    -11 7 0 7121.5
    -11 7 -1 5981.82
    -4 11 1 5673.92
    -4 11 -1 5573.95
    -11 7 1 6409.59
    -11 7 -2 6581.37
    -4 11 -2 6676.03
    -11 7 2 7503.19
    11 -7 -3 6029.38
    -11 7 -3 5823.78
    -4 11 -3 6171.07
    -11 7 3 5331.9
    4 -11 -3 6056.9
    -11 7 -4 6254.8
    4 -11 -4 5988.39
    11 -7 -4 5820.2
    -4 11 -4 5890.56
    -11 7 -5 4115.62
    4 -11 -5 3702.5
    11 -7 -5 3561.34
    -11 7 -6 4388
    4 -11 -6 4847.81
    11 -7 -6 4337.25
    -11 7 -7 3178.11
    11 -7 -7 3220.18
    -11 6 0 16247.1
    -5 11 0 16019.7
    -11 6 -1 8351.81
    -5 11 1 9087.05
    -5 11 -1 8011.7
    -11 6 1 8364.45
    -5 11 2 835.299
    -5 11 -2 870.638
    -11 6 2 727.524
    -11 6 -2 851.609
    -11 6 -3 3925.84
    -5 11 -3 3637.72
    11 -6 -3 4237.61
    -11 6 -4 11586.2
    11 -6 -4 11715.1
    5 -11 -4 12280.1
    -5 11 -4 11412.3
    -11 6 -5 7217.92
    11 -6 -5 6122.88
    5 -11 -5 7474.08
    -5 11 -5 6675.73
    -11 6 -6 886.719
    11 -6 -6 846.49
    5 -11 -6 757.889
    11 -6 -7 2865.45
    5 -11 -7 2747.87
    -11 6 -7 2671.71
    5 -11 -8 5615.96
    -11 5 0 11520.4
    -6 11 0 11925.7
    -11 5 -1 23288.4
    -6 11 1 24610
    -6 11 -1 23155.4
    -11 5 1 25145
    -6 11 2 1160.54
    -6 11 -2 784.905
    -11 5 2 914.135
    -11 5 -2 739.603
    -11 5 -3 23471.2
    -6 11 3 24012.6
    11 -5 -3 23215.2
    -6 11 -3 22303.4
    -11 5 -4 9824.06
    11 -5 -4 10822.6
    -6 11 -4 11054.4
    6 -11 -4 10971.8
    11 -5 -5 15573.3
    6 -11 -5 15705.2
    -6 11 -5 16343.8
    6 -11 -6 350.622
    11 -5 -6 439.377
    11 -5 -7 13255.1
    6 -11 -7 14097.7
    11 -5 -8 5462.9
    6 -11 -8 6705.66
    -11 4 0 2175.33
    -7 11 0 1834.31
    -11 4 1 3281.26
    -11 4 -1 3404.97
    -7 11 1 3137.84
    -7 11 -1 2742.53
    -11 4 -2 12517.8
    -7 11 2 12127.6
    -7 11 -2 11726.3
    11 -4 -2 12712.2
    -11 4 -3 2720.52
    -7 11 3 3006.15
    11 -4 -3 2829.39
    -7 11 -3 3214.57
    11 -4 -4 2002.47
    -7 11 -4 2332.71
    7 -11 -4 2089.49
    -7 11 -5 1869.63
    11 -4 -5 1670.49
    7 -11 -5 2176.63
    11 -4 -6 9310.94
    7 -11 -6 9085.11
    -7 11 -6 9346.26
    11 -4 -7 1607.84
    7 -11 -7 1739.32
    11 -4 -8 1035.71
    -11 3 0 1818.59
    -8 11 0 1590.72
    -8 11 1 1254.93
    -8 11 -1 1431.52
    -11 3 -1 1387.69
    -8 11 2 2129.4
    -8 11 -2 2184.12
    -8 11 3 2960.41
    -8 11 -3 2644.51
    -8 11 -4 1065.31
    8 -11 -4 1168.48
    -8 11 4 1043.93
    8 -11 -5 761.109
    -8 11 -5 559.97
    8 -11 -6 1366.59
    -8 11 -6 1057.52
    -8 11 -7 1164.32
    8 -11 -7 1286.65
    -9 11 0 4373.71
    -9 11 1 798.156
    -9 11 -1 778.985
    -11 2 -1 914.716
    -9 11 2 287.527
    -9 11 -2 271.498
    -9 11 3 1194.82
    -9 11 -3 1161.49
    -9 11 4 3778.24
    -9 11 -4 3836.35
    9 -11 -4 3547.14
    -9 11 -5 107.785
    9 -11 -5 331.048
    -9 11 -6 100.849
    9 -11 -6 144.202
    9 -11 -7 738.875
    -9 11 -7 805.5
    -10 11 0 685.009
    -10 11 1 29240
    -10 11 -1 30175.6
    -10 11 2 25598.1
    -10 11 -2 28461.3
    -10 11 3 29103.1
    -10 11 -3 29695.8
    -10 11 4 456.673
    -10 11 -4 538.637
    10 -11 -4 525.334
    10 -11 -5 18711.9
    -10 11 -5 19413.3
    10 -11 -6 20705.3
    -10 11 -6 19618.4
    -11 11 0 5657.45
    -11 11 1 2407.22
    -11 11 -1 2226.05
    -11 11 2 173.334
    -11 11 -2 216.348
    -11 11 3 1593.66
    -11 11 -3 1444.1
    -11 11 4 5636.68
    11 -11 -4 5483.98
    -11 11 -4 4660.08
    11 -11 -5 2061.17
    -11 11 -5 1671.74
    11 -11 -6 140.254
    -11 11 -6 23.5292
    -12 11 0 137.866
    -12 11 1 418.109
    -12 11 -1 234.403
    -12 11 2 2231.36
    -12 11 -2 2523.23
    -12 11 3 276.858
    -12 11 -3 404.782
    -12 11 4 207.873
    -12 11 -4 166.293
    12 -11 -4 31.9338
    12 -11 -5 917.84
    -12 11 -5 189.868
    -12 10 0 13443.8
    -12 10 1 10062.2
    -12 10 -1 10187
    -12 10 2 1184.19
    -12 10 -2 949.228
    -12 10 3 7498.87
    -12 10 -3 7507.08
    -12 10 -4 10060.2
    -12 10 4 9392.48
    12 -10 -4 10834.4
    -12 10 -5 8402.39
    12 -10 -5 8223.75
    -12 9 0 4278.23
    -3 12 -1 7861.98
    -12 9 1 8174.14
    -12 9 -1 8600.67
    -3 12 -2 7335.67
    -12 9 2 7371.6
    -12 9 -2 8043.22
    -12 9 -3 6823.44
    -12 9 3 7198.27
    -12 9 -4 2892.29
    12 -9 -4 2891.96
    -12 9 -5 6286.17
    12 -9 -5 6713.58
    -12 9 -6 4663.67
    12 -9 -6 4593.15
    -4 12 0 3905.97
    -12 8 0 4069.57
    -4 12 -1 768.134
    -12 8 1 1002.93
    -12 8 -1 908.213
    -12 8 -2 20422.5
    -4 12 -2 20417.8
    -12 8 2 21119.2
    12 -8 -3 769.911
    -4 12 -3 513.886
    -12 8 3 593.297
    -12 8 -3 585.743
    -12 8 -4 3788.62
    12 -8 -4 3329.89
    12 -8 -5 548.218
    -12 8 -5 389.144
    -12 8 -6 13049.2
    12 -8 -6 12013.1
    -5 12 0 756.241
    -12 7 0 532.07
    -5 12 1 1261.38
    -5 12 -1 1163.52
    -12 7 1 1105.23
    -12 7 -1 1442.84
    -12 7 -2 12929.2
    -5 12 -2 11697.1
    -12 7 2 12982.4
    -5 12 -3 767.075
    5 -12 -3 528.099
    -12 7 -3 568.247
    12 -7 -3 466.921
    12 -7 -4 997.89
    -5 12 -4 833.238
    5 -12 -4 924.756
    -12 7 -4 969.971
    5 -12 -5 936.308
    12 -7 -5 597.531
    -12 7 -5 997.169
    -12 7 -6 7294.27
    12 -7 -6 6696.94
    12 -7 -7 476.923
    -6 12 0 1006.28
    -12 6 0 1055.22
    -12 6 -1 6120.61
    -6 12 1 6466.23
    -6 12 -1 6627.86
    -12 6 1 6744.93
    -12 6 -2 14181.6
    -6 12 2 15522.6
    -6 12 -2 14639
    -12 6 -3 4932.53
    -6 12 -3 5330.46
    12 -6 -3 5106.58
    6 -12 -4 779.185
    -6 12 -4 628.869
    -12 6 -4 655.267
    12 -6 -4 831.36
    -12 6 -5 4697.62
    12 -6 -5 4333.56
    6 -12 -5 4189.31
    -6 12 -5 4710.52
    -12 6 -6 8833.94
    12 -6 -6 9917.99
    6 -12 -6 9299.53
    6 -12 -7 2835.34
    12 -6 -7 2844.41
    -12 5 0 10030.2
    -7 12 0 9380.96
    -12 5 -1 2081.94
    -7 12 1 1817.58
    -7 12 -1 1852.48
    -12 5 1 2154.57
    -7 12 2 -48.9809
    -7 12 -2 66.3667
    -12 5 -2 2.97345
    12 -5 -2 58.853
    -12 5 -3 3079.72
    -7 12 3 3414.01
    12 -5 -3 3194.21
    -7 12 -3 3144.69
    -12 5 -4 5956.9
    12 -5 -4 6048.36
    -7 12 -4 5605.14
    7 -12 -4 6156.53
    -7 12 -5 1196.84
    -12 5 -5 1166.79
    12 -5 -5 1335.75
    7 -12 -5 1086.7
    7 -12 -6 41.4647
    12 -5 -6 -30.4134
    -12 5 -6 42.7105
    12 -5 -7 1463.1
    7 -12 -7 1662.64
    -12 4 0 6436.86
    -8 12 0 6271.26
    -8 12 1 182.816
    -8 12 -1 135.695
    -12 4 -1 210.129
    -12 4 -2 22502.8
    -8 12 2 22266.1
    -8 12 -2 20070.2
    -8 12 3 145.079
    -8 12 -3 132.891
    -12 4 -3 444.731
    -8 12 -4 4675.17
    8 -12 -4 4852.36
    8 -12 -5 85.3671
    -8 12 -5 -16.6501
    8 -12 -6 14679.5
    -8 12 -6 13187.5
    -9 12 0 34416.5
    -9 12 1 223.641
    -9 12 -1 273.705
    -12 3 -1 188.571
    -9 12 2 446.676
    -9 12 -2 879.865
    -12 3 -2 725.451
    -9 12 3 159.773
    -9 12 -3 204.053
    -9 12 4 27602.6
    -9 12 -4 27171.8
    9 -12 -4 26301
    9 -12 -5 117.929
    -9 12 -5 125.288
    9 -12 -6 1405.6
    -9 12 -6 1146.79
    -10 12 0 2761.52
    -10 12 1 1440.01
    -10 12 -1 1671.9
    -10 12 2 535.412
    -10 12 -2 751.749
    -10 12 3 1597.2
    -10 12 -3 1862.75
    -10 12 4 1352.91
    10 -12 -4 1653.18
    -10 12 -4 1788.79
    -10 12 -5 1376.51
    10 -12 -5 1130.48
    -10 12 -6 339.745
    10 -12 -6 223.294
    -11 12 0 3337.17
    -11 12 1 3145.31
    -11 12 -1 3016.06
    -11 12 2 274.447
    -11 12 -2 182.814
    -11 12 3 2349.98
    -11 12 -3 2451.09
    11 -12 -4 2361.02
    -11 12 4 2963.41
    -11 12 -4 2581.13
    -11 12 -5 2471.88
    11 -12 -5 2673.71
    -12 12 0 23410.6
    -12 12 1 19.7676
    -12 12 -1 54.5107
    -12 12 2 195.52
    -12 12 -2 20.6378
    -12 12 3 61.1982
    -12 12 -3 14.6766
    -12 12 4 15071.1
    12 -12 -4 18676.7
    -12 12 -4 16843.1
    -13 12 0 11300.8
    -13 12 1 35.8244
    -13 12 -1 12.2543
    -13 12 2 28479
    -13 12 -2 29270.2
    -13 12 3 12.2127
    -13 12 -3 -47.2479
    -13 12 4 9175.22
    -13 11 0 2938.35
    -13 11 1 170.897
    -13 11 -1 309.74
    -13 11 2 4393.35
    -13 11 -2 4849.42
    -13 11 3 533.266
    -13 11 -3 511.505
    13 -11 -4 3537.3
    -13 11 -4 3014.38
    -13 10 0 3307.19
    -13 10 1 948.552
    -13 10 -1 920.107
    -13 10 2 296.633
    -13 10 -2 214.478
    -13 10 3 1867.76
    -13 10 -3 1756.93
    -13 10 -4 2911.11
    13 -10 -4 2821.24
    13 -10 -5 618.658
    -13 9 0 2102.65
    -13 9 1 662.362
    -13 9 -1 744.652
    -4 13 -1 384.129
    -4 13 -2 13912.1
    -13 9 2 14022.2
    -13 9 -2 14162.9
    13 -9 -3 184.844
    -13 9 -3 114.149
    -13 9 -4 2113.8
    13 -9 -4 1930.57
    -13 9 -5 481.018
    13 -9 -5 702.36
    -5 13 0 40238.2
    -13 8 0 39671.5
    -5 13 -1 -33.5697
    -13 8 1 31.7479
    -13 8 -1 50.4153
    -13 8 -2 4587.09
    -5 13 -2 4457.51
    -13 8 2 4266.95
    -5 13 -3 -32.4447
    13 -8 -3 24.3872
    -13 8 -4 35782.6
    13 -8 -4 35935.5
    13 -8 -5 71.7757
    -13 8 -5 217.675
    -6 13 0 2467.28
    -13 7 0 2814.43
    -6 13 1 784.213
    -6 13 -1 939.374
    -13 7 1 868.223
    -13 7 -1 1032.54
    -13 7 -2 10357
    -6 13 -2 9779.92
    13 -7 -3 1061.93
    -6 13 -3 1171.81
    -13 7 -3 989.791
    6 -13 -3 1068.97
    -6 13 -4 1050.25
    -13 7 -4 957.867
    13 -7 -4 1240.39
    6 -13 -4 1308.71
    13 -7 -5 747.322
    6 -13 -5 567.632
    -13 7 -5 854.32
    13 -7 -6 7630.6
    -7 13 0 9205.35
    -13 6 0 10215.4
    -13 6 -1 2600.85
    -7 13 1 2350.27
    -7 13 -1 2714.11
    -7 13 2 727.271
    -7 13 -2 903.97
    -13 6 -2 1149.86
    13 -6 -2 959.7
    13 -6 -3 1390.86
    -7 13 -3 1636.07
    -13 6 -3 1469.73
    -13 6 -4 7474.42
    13 -6 -4 8562.89
    -7 13 -4 7266.76
    7 -13 -4 8071.61
    -13 6 -5 2471.14
    -7 13 -5 1607.19
    7 -13 -5 2117.17
    13 -6 -5 2030.35
    7 -13 -6 676.851
    13 -6 -6 586.708
    -8 13 0 16904.1
    -8 13 1 449.656
    -8 13 -1 451.305
    -13 5 -1 480.567
    -8 13 2 -31.6012
    -8 13 -2 97.158
    -13 5 -2 121.283
    -8 13 -3 460.323
    -13 5 -3 500.352
    -8 13 3 654.579
    -13 5 -4 13887.2
    -8 13 -4 13237.7
    8 -13 -4 15669.4
    -8 13 -5 207.006
    -13 5 -5 426.704
    8 -13 -5 422.006
    8 -13 -6 281.909
    -9 13 0 15931.4
    -9 13 1 170.874
    -9 13 -1 249.108
    -13 4 -1 266.414
    -13 4 -2 29964.3
    -9 13 2 30267.4
    -9 13 -2 31369.2
    -9 13 3 24.3127
    -9 13 -3 122.198
    -13 4 -3 95.6703
    -13 4 -4 11107.4
    -9 13 -4 10271.8
    9 -13 -4 11804.6
    9 -13 -5 258.063
    -9 13 -5 286.922
    -13 4 -5 332.234
    -10 13 0 203.251
    -10 13 1 575.876
    -10 13 -1 936.421
    -13 3 -2 4515.64
    -10 13 2 4566.64
    -10 13 -2 4632.64
    -10 13 3 301.781
    -10 13 -3 307.378
    -13 3 -3 326.297
    -10 13 -4 146.446
    10 -13 -4 85.3479
    10 -13 -5 901.544
    -10 13 -5 723.382
    -11 13 0 665.546
    -11 13 1 4591.27
    -11 13 -1 4053.64
    -11 13 2 8564.6
    -11 13 -2 8513.92
    -11 13 3 4709.77
    -11 13 -3 4811.55
    -11 13 4 626.489
    -11 13 -4 816.489
    11 -13 -4 949.509
    -12 13 0 1045.55
    -12 13 1 1365.91
    -12 13 -1 1089.63
    -12 13 2 601.503
    -12 13 -2 718.091
    -12 13 3 1538.37
    -12 13 -3 1735.97
    -12 13 4 986.187
    -13 13 0 4015.92
    -13 13 1 44.0293
    -13 13 -1 303.406
    -13 13 2 15290.6
    -14 12 0 514.494
    -14 12 1 592.948
    -14 12 -1 655.298
    -14 12 2 1984.27
    -14 12 3 90.7219
    -14 11 0 6125.61
    -14 11 1 8655.32
    -14 11 -1 8827.66
    -14 11 2 746.622
    -14 11 -2 601.781
    14 -11 -3 8040.2
    -14 10 0 886.881
    -14 10 1 5755.39
    -14 10 -1 5847.78
    -14 10 2 9676
    -14 10 -2 10036.3
    14 -10 -3 4572.97
    -14 10 -3 4232.22
    -14 9 0 -34.0115
    -5 14 -1 1760.15
    -14 9 1 2088.93
    -14 9 -1 1899.22
    -5 14 -2 4524.75
    -14 9 -2 4666.86
    14 -9 -3 1836.77
    -14 9 -3 1677.88
    -14 9 -4 -69.893
    14 -9 -4 -67.46
    -6 14 0 247.695
    -14 8 0 399.034
    -6 14 -1 106.063
    -14 8 -1 46.7892
    -6 14 -2 1382.8
    14 -8 -2 1960
    -14 8 -2 1733.44
    14 -8 -3 124.78
    -6 14 -3 101.371
    -14 8 -3 70.6604
    -14 8 -4 435.447
    14 -8 -4 632.852
    -7 14 0 34.9865
    -14 7 0 60.9742
    -7 14 1 10629.9
    -7 14 -1 11309.7
    -14 7 -1 10827.2
    -14 7 -2 18937.5
    -7 14 -2 16950.4
    7 -14 -3 9827.49
    -14 7 -3 9531.97
    -7 14 -3 9784.05
    -7 14 -4 -34.9576
    -14 7 -4 58.7167
    -8 14 0 11980.3
    -14 6 -1 5704.41
    -8 14 1 4786.97
    -8 14 -1 5493.95
    -8 14 2 1011.13
    -8 14 -2 873.341
    -14 6 -2 1366.43
    -14 6 -3 5989.2
    -8 14 -3 5697.64
    -14 6 -4 8646.93
    -8 14 -4 7525.44
    8 -14 -4 8557.42
    8 -14 -5 3511.98
    -9 14 0 1193.2
    -9 14 1 43.577
    -9 14 -1 -92.3576
    -9 14 2 748.829
    -9 14 -2 1024.04
    -14 5 -2 1165.74
    -9 14 -3 127.454
    -14 5 -3 196.38
    -9 14 3 269.173
    9 -14 -4 1085.34
    -9 14 -4 758.086
    -14 5 -4 1302.53
    -10 14 0 4001.74
    -10 14 1 1233.36
    -10 14 -1 1821.23
    -10 14 2 3692.47
    -10 14 -2 3251.75
    -10 14 3 2712.67
    -10 14 -3 2073.06
    -14 4 -3 2513.27
    -14 4 -4 2567.36
    -11 14 0 4799.25
    -11 14 1 5395.08
    -11 14 -1 5401.43
    -11 14 2 120.129
    -11 14 -2 -50.5603
    -12 14 0 7787.39
    -12 14 1 11422.4
    -15 11 0 3625.57
    -15 11 1 7185.17
    -15 10 0 5377.02
    -15 10 -1 -64.2052
    -15 9 0 412.426
    -6 15 -1 8983.26
    -15 9 -1 8696.3
    -6 15 -2 7917.75
    -15 9 -2 7877.14
    15 -9 -2 9275.35
    -7 15 0 4852.2
    -7 15 -1 6.44859
    -15 8 -1 205.988
    -7 15 -2 89.8106
    -15 8 -2 -72.0564
    -7 15 -3 124.09
    -8 15 0 925.504
    -8 15 1 4414.34
    -8 15 -1 5657.28
    -8 15 -2 1016.49
    -15 7 -2 1333.98
    8 -15 -3 3603.13
    -9 15 0 311.23
    -9 15 1 97.7491
    -9 15 -1 -51.4349
    -15 6 -2 7480.2
_refine_special_details
;
 Refinement of F^2^ against ALL reflections.  The weighted R-factor wR and
 goodness of fit S are based on F^2^, conventional R-factors R are based
 on F, with F set to zero for negative F^2^. The threshold expression of
 F^2^ > 2sigma(F^2^) is used only for calculating R-factors(gt) etc. and is
 not relevant to the choice of reflections for refinement.  R-factors based
 on F^2^ are statistically about twice as large as those based on F, and R-
 factors based on ALL data will be even larger.
;
_reflns_number_total     878
_reflns_number_gt     813
_reflns_threshold_expression     >2sigma(I)
_refine_ls_structure_factor_coef     Fsqd
_refine_ls_matrix_type     full
_refine_ls_R_factor_all     0.0215
_refine_ls_R_factor_gt     0.0186
_refine_ls_wR_factor_gt     0.0339
_refine_ls_wR_factor_ref     0.0348
_refine_ls_goodness_of_fit_ref     1.108
_refine_ls_restrained_S_all     1.108
_refine_ls_number_reflns     878
_refine_ls_number_parameters     42
_refine_ls_number_restraints     0
_refine_ls_number_constraints     4
_refine_ls_hydrogen_treatment     undef
_refine_ls_weighting_scheme     calc
_refine_ls_weighting_details
         'calc w=1/[\s^2^(Fo^2^)+(0.0072P)^2^+0.3232P] where P=(Fo^2^+2Fc^2^)/3'
_atom_sites_solution_hydrogens     ?
_atom_sites_solution_primary     direct
_atom_sites_solution_secondary     difmap
_refine_ls_shift/su_max     0.001
_refine_ls_shift/su_mean     0.000
_refine_diff_density_max     0.791
_refine_diff_density_min     -0.861
_refine_ls_extinction_method
;
SHELXL2014 (Sheldrick, 2015)
;
_refine_ls_extinction_coef     0.0062(2)
_refine_ls_extinction_expression
                                    Fc^*^=kFc[1+0.001xFc^2^\l^3^/sin(2\q)]^-1/4^
loop_
    _atom_type_symbol
    _atom_type_description
    _atom_type_scat_dispersion_real
    _atom_type_scat_dispersion_imag
    _atom_type_scat_source
    Ca Ca 0.2262 0.3064 'International Tables Vol C Tables 4.2.6.8 and 6.1.1.4'
    Nd Nd -0.1943 3.0179 'International Tables Vol C Tables 4.2.6.8 and 6.1.1.4'
    O O 0.0106 0.0060 'International Tables Vol C Tables 4.2.6.8 and 6.1.1.4'
    Si Si 0.0817 0.0704 'International Tables Vol C Tables 4.2.6.8 and 6.1.1.4'
_computing_data_collection
;
CrysAlisPro (Agilent, 2012)
;
_computing_cell_refinement
;
CrysAlisPro (Agilent, 2012)
;
_computing_data_reduction
;
CrysAlisPro (Agilent, 2012)
;
_computing_structure_solution
;
SHELXS97 (Sheldrick, 2008)
;
_computing_structure_refinement
;
SHELXL2014 (Sheldrick, 2015)
;
_computing_molecular_graphics
;
<i>OLEX2</i> (Dolomanov <i>et al.</i>,  2009)
;
_computing_publication_material
;
<i>OLEX2</i> (Dolomanov <i>et al.</i>,  2009) and publCIF (Westrip,
2010)
;
loop_
    _atom_site_type_symbol
    _atom_site_label
    _atom_site_fract_x
    _atom_site_fract_y
    _atom_site_fract_z
    _atom_site_U_iso_or_equiv
    _atom_site_adp_type
    _atom_site_calc_flag
    _atom_site_occupancy
    _atom_site_disorder_assembly
    _atom_site_disorder_group
    Nd Nd1 0.24279(2) 0.01102(2) 0.2500 0.00756(7) Uani d 0.887(5) . 1
    Ca Ca1 0.24279(2) 0.01102(2) 0.2500 0.00756(7) Uani d 0.113(5) . 1
    Nd Nd2 0.6667 0.3333 -0.00110(5) 0.00906(10) Uani d 0.546(4) . 2
    Ca Ca2 0.6667 0.3333 -0.00110(5) 0.00906(10) Uani d 0.454(4) . 2
    Si Si1 0.37185(11) 0.40114(11) 0.2500 0.0077(2) Uani d 1 . .
    O O1 0.4886(3) 0.3232(3) 0.2500 0.0127(5) Uani d 1 . .
    O O2 0.4707(3) 0.5974(3) 0.2500 0.0144(5) Uani d 1 . .
    O O3 0.2528(2) 0.3424(3) 0.0659(3) 0.0209(5) Uani d 1 . .
    O O4 0.0000 0.0000 0.2500 0.0141(10) Uani d 0.88 . .
loop_
    _atom_site_aniso_label
    _atom_site_aniso_U_11
    _atom_site_aniso_U_22
    _atom_site_aniso_U_33
    _atom_site_aniso_U_12
    _atom_site_aniso_U_13
    _atom_site_aniso_U_23
    Nd1 0.00740(10) 0.00713(10) 0.00733(9) 0.00301(7) 0.000 0.000
    Ca1 0.00740(10) 0.00713(10) 0.00733(9) 0.00301(7) 0.000 0.000
    Nd2 0.00913(12) 0.00913(12) 0.00892(15) 0.00456(6) 0.000 0.000
    Ca2 0.00913(12) 0.00913(12) 0.00892(15) 0.00456(6) 0.000 0.000
    Si1 0.0069(4) 0.0079(4) 0.0085(4) 0.0039(3) 0.000 0.000
    O1 0.0116(12) 0.0187(13) 0.0123(12) 0.0108(10) 0.000 0.000
    O2 0.0120(12) 0.0085(11) 0.0222(14) 0.0049(9) 0.000 0.000
    O3 0.0158(9) 0.0382(13) 0.0131(9) 0.0166(9) -0.0042(7) -0.0098(8)
    O4 0.0052(12) 0.0052(12) 0.032(3) 0.0026(6) 0.000 0.000
_geom_special_details
;
 All esds (except the esd in the dihedral angle between two l.s. planes)
 are estimated using the full covariance matrix.  The cell esds are taken
 into account individually in the estimation of esds in distances, angles
 and torsion angles; correlations between esds in cell parameters are only
 used when they are defined by crystal symmetry.  An approximate (isotropic)
 treatment of cell esds is used for estimating esds involving l.s. planes.
;
loop_
    _geom_bond_atom_site_label_1
    _geom_bond_atom_site_label_2
    _geom_bond_site_symmetry_2
    _geom_bond_distance
    _geom_bond_publ_flag
    Nd1 Nd1 8_556 3.9284(3) ?
    Nd1 Nd1 3 3.9284(3) ?
    Nd1 Nd2 8_666 4.0666(3) ?
    Nd1 Si1 . 3.2877(9) ?
    Nd1 Si1 8_556 3.1738(9) ?
    Nd1 O1 . 2.721(3) y
    Nd1 O2 3_655 2.463(3) y
    Nd1 O3 6 2.3909(19) y
    Nd1 O3 9 2.3909(19) ?
    Nd1 O3 8_556 2.547(2) y
    Nd1 O3 5 2.547(2) ?
    Nd1 O4 . 2.2681(2) y
    Nd2 Si1 9 3.2527(8) ?
    Nd2 Si1 7_665 3.2527(8) ?
    Nd2 Si1 2_654 3.2527(8) ?
    Nd2 O1 8_666 2.4231(17) ?
    Nd2 O1 3_655 2.4231(17) y
    Nd2 O1 . 2.4230(17) ?
    Nd2 O2 7_665 2.4715(18) ?
    Nd2 O2 2_654 2.4715(18) y
    Nd2 O2 9 2.4715(18) ?
    Nd2 O3 11_655 2.830(2) ?
    Nd2 O3 7_665 2.830(2) y
    Nd2 O3 9 2.830(2) ?
    Si1 Nd1 3 3.1738(9) ?
    Si1 Ca1 3 3.1738(9) ?
    Si1 Nd2 7_665 3.2527(8) ?
    Si1 Nd2 2 3.2527(8) ?
    Si1 Ca2 2 3.2527(8) ?
    Si1 Ca2 7_665 3.2527(8) ?
    Si1 O1 . 1.621(3) y
    Si1 O2 . 1.623(3) y
    Si1 O3 10_556 1.629(2) y
    Si1 O3 . 1.629(2) ?
    O1 Nd2 8_666 2.4230(17) ?
    O1 Ca2 8_666 2.4230(17) ?
    O2 Nd1 8_666 2.463(3) ?
    O2 Ca1 8_666 2.463(3) ?
    O2 Nd2 7_665 2.4715(18) ?
    O2 Nd2 2 2.4715(18) ?
    O2 Ca2 2 2.4715(18) ?
    O2 Ca2 7_665 2.4715(18) ?
    O3 Nd1 3 2.547(2) ?
    O3 Nd1 2_554 2.3909(19) ?
    O3 Ca1 2_554 2.3909(19) ?
    O3 Ca1 3 2.547(2) ?
    O3 Nd2 7_665 2.830(2) ?
    O3 Ca2 7_665 2.830(2) ?
    O4 Nd1 3 2.2681(2) ?
    O4 Nd1 8_556 2.2681(2) ?
    O4 Ca1 3 2.2681(2) ?
    O4 Ca1 8_556 2.2681(2) ?
loop_
    _geom_angle_atom_site_label_1
    _geom_angle_atom_site_label_2
    _geom_angle_atom_site_label_3
    _geom_angle_site_symmetry_1
    _geom_angle_site_symmetry_3
    _geom_angle
    _geom_angle_publ_flag
    Nd1 Nd1 Nd1 3 8_556 60.0 ?
    Nd1 Nd1 Nd2 3 8_666 103.981(6) ?
    Nd1 Nd1 Nd2 8_556 8_666 150.673(5) ?
    Si1 Nd1 Nd1 . 3 51.249(17) ?
    Si1 Nd1 Nd1 8_556 3 113.889(17) ?
    Si1 Nd1 Nd1 8_556 8_556 53.889(17) ?
    Si1 Nd1 Nd1 . 8_556 111.249(17) ?
    Si1 Nd1 Nd2 . 8_666 58.326(14) ?
    Si1 Nd1 Nd2 8_556 8_666 134.034(14) ?
    Si1 Nd1 Si1 8_556 . 165.14(2) ?
    O1 Nd1 Nd1 . 3 80.66(5) ?
    O1 Nd1 Nd1 . 8_556 140.66(5) ?
    O1 Nd1 Nd2 . 8_666 35.26(3) ?
    O1 Nd1 Si1 . 8_556 165.45(5) ?
    O1 Nd1 Si1 . . 29.41(5) ?
    O2 Nd1 Nd1 3_655 8_556 120.15(6) ?
    O2 Nd1 Nd1 3_655 3 179.85(6) ?
    O2 Nd1 Nd2 3_655 8_666 75.88(5) ?
    O2 Nd1 Si1 3_655 . 128.60(6) ?
    O2 Nd1 Si1 3_655 8_556 66.27(6) ?
    O2 Nd1 O1 3_655 . 99.18(8) ?
    O2 Nd1 O3 3_655 8_556 71.01(7) ?
    O2 Nd1 O3 3_655 5 71.01(7) ?
    O3 Nd1 Nd1 6 8_556 110.42(6) ?
    O3 Nd1 Nd1 8_556 8_556 58.32(5) ?
    O3 Nd1 Nd1 6 3 94.99(5) ?
    O3 Nd1 Nd1 9 8_556 110.42(6) ?
    O3 Nd1 Nd1 8_556 3 109.12(5) ?
    O3 Nd1 Nd1 5 3 109.12(5) ?
    O3 Nd1 Nd1 5 8_556 58.32(5) ?
    O3 Nd1 Nd1 9 3 94.99(5) ?
    O3 Nd1 Nd2 9 8_666 94.52(6) ?
    O3 Nd1 Nd2 8_556 8_666 112.89(5) ?
    O3 Nd1 Nd2 5 8_666 146.38(5) ?
    O3 Nd1 Nd2 6 8_666 42.90(6) ?
    O3 Nd1 Si1 6 . 77.25(5) ?
    O3 Nd1 Si1 9 8_556 106.70(5) ?
    O3 Nd1 Si1 8_556 8_556 30.67(4) ?
    O3 Nd1 Si1 8_556 . 145.64(5) ?
    O3 Nd1 Si1 5 8_556 30.67(4) ?
    O3 Nd1 Si1 6 8_556 106.70(5) ?
    O3 Nd1 Si1 5 . 145.64(5) ?
    O3 Nd1 Si1 9 . 77.25(5) ?
    O3 Nd1 O1 6 . 70.49(5) ?
    O3 Nd1 O1 8_556 . 146.95(5) ?
    O3 Nd1 O1 9 . 70.49(5) ?
    O3 Nd1 O1 5 . 146.95(5) ?
    O3 Nd1 O2 9 3_655 84.96(5) ?
    O3 Nd1 O2 6 3_655 84.96(5) ?
    O3 Nd1 O3 5 8_556 61.28(9) ?
    O3 Nd1 O3 9 5 77.13(4) ?
    O3 Nd1 O3 9 8_556 136.63(7) ?
    O3 Nd1 O3 6 5 136.63(7) ?
    O3 Nd1 O3 6 8_556 77.13(4) ?
    O3 Nd1 O3 6 9 137.40(11) ?
    O4 Nd1 Nd1 . 8_556 30.0 ?
    O4 Nd1 Nd1 . 3 30.0 ?
    O4 Nd1 Nd2 . 8_666 130.005(6) ?
    O4 Nd1 Si1 . . 81.249(17) ?
    O4 Nd1 Si1 . 8_556 83.888(17) ?
    O4 Nd1 O1 . . 110.66(5) ?
    O4 Nd1 O2 . 3_655 150.15(6) ?
    O4 Nd1 O3 . 9 104.58(5) ?
    O4 Nd1 O3 . 5 83.45(5) ?
    O4 Nd1 O3 . 8_556 83.45(5) ?
    O4 Nd1 O3 . 6 104.58(5) ?
    Si1 Nd2 Si1 9 7_665 93.628(14) ?
    Si1 Nd2 Si1 2_654 7_665 93.628(14) ?
    Si1 Nd2 Si1 2_654 9 93.628(14) ?
    O1 Nd2 Si1 3_655 2_654 98.07(6) ?
    O1 Nd2 Si1 8_666 9 165.42(5) ?
    O1 Nd2 Si1 3_655 9 94.28(5) ?
    O1 Nd2 Si1 . 9 98.07(6) ?
    O1 Nd2 Si1 8_666 7_665 98.07(6) ?
    O1 Nd2 Si1 3_655 7_665 165.42(5) ?
    O1 Nd2 Si1 8_666 2_654 94.28(5) ?
    O1 Nd2 Si1 . 2_654 165.42(5) ?
    O1 Nd2 Si1 . 7_665 94.28(5) ?
    O1 Nd2 O1 8_666 . 72.49(7) ?
    O1 Nd2 O1 3_655 8_666 72.49(7) ?
    O1 Nd2 O1 3_655 . 72.49(7) ?
    O1 Nd2 O2 . 9 125.79(8) ?
    O1 Nd2 O2 3_655 9 94.22(6) ?
    O1 Nd2 O2 . 2_654 153.93(8) ?
    O1 Nd2 O2 3_655 7_665 153.93(8) ?
    O1 Nd2 O2 8_666 2_654 94.22(6) ?
    O1 Nd2 O2 8_666 9 153.93(8) ?
    O1 Nd2 O2 3_655 2_654 125.79(8) ?
    O1 Nd2 O2 . 7_665 94.22(6) ?
    O1 Nd2 O2 8_666 7_665 125.79(8) ?
    O1 Nd2 O3 8_666 9 139.76(6) ?
    O1 Nd2 O3 . 7_665 87.87(7) ?
    O1 Nd2 O3 3_655 11_655 68.15(7) ?
    O1 Nd2 O3 . 9 68.15(7) ?
    O1 Nd2 O3 8_666 11_655 87.87(7) ?
    O1 Nd2 O3 3_655 7_665 139.76(6) ?
    O1 Nd2 O3 3_655 9 87.87(7) ?
    O1 Nd2 O3 8_666 7_665 68.15(7) ?
    O1 Nd2 O3 . 11_655 139.76(6) ?
    O2 Nd2 Si1 9 2_654 64.81(6) ?
    O2 Nd2 Si1 2_654 7_665 64.81(6) ?
    O2 Nd2 Si1 2_654 9 98.63(5) ?
    O2 Nd2 Si1 2_654 2_654 29.07(6) ?
    O2 Nd2 Si1 7_665 7_665 29.07(6) ?
    O2 Nd2 Si1 7_665 2_654 98.63(5) ?
    O2 Nd2 Si1 7_665 9 64.81(6) ?
    O2 Nd2 Si1 9 9 29.07(6) ?
    O2 Nd2 Si1 9 7_665 98.63(5) ?
    O2 Nd2 O2 9 7_665 75.14(6) ?
    O2 Nd2 O2 9 2_654 75.14(6) ?
    O2 Nd2 O2 2_654 7_665 75.14(6) ?
    O2 Nd2 O3 9 7_665 125.24(6) ?
    O2 Nd2 O3 9 11_655 66.19(7) ?
    O2 Nd2 O3 7_665 7_665 58.84(7) ?
    O2 Nd2 O3 2_654 11_655 58.84(7) ?
    O2 Nd2 O3 9 9 58.85(7) ?
    O2 Nd2 O3 7_665 11_655 125.24(6) ?
    O2 Nd2 O3 2_654 7_665 66.19(7) ?
    O2 Nd2 O3 2_654 9 125.24(6) ?
    O2 Nd2 O3 7_665 9 66.19(7) ?
    O3 Nd2 Si1 9 2_654 123.63(4) ?
    O3 Nd2 Si1 7_665 7_665 30.06(4) ?
    O3 Nd2 Si1 11_655 2_654 30.06(4) ?
    O3 Nd2 Si1 11_655 9 92.88(4) ?
    O3 Nd2 Si1 7_665 9 123.63(4) ?
    O3 Nd2 Si1 7_665 2_654 92.88(4) ?
    O3 Nd2 Si1 9 7_665 92.88(4) ?
    O3 Nd2 Si1 9 9 30.06(4) ?
    O3 Nd2 Si1 11_655 7_665 123.63(4) ?
    O3 Nd2 O3 9 7_665 117.44(2) ?
    O3 Nd2 O3 11_655 9 117.45(2) ?
    O3 Nd2 O3 11_655 7_665 117.45(2) ?
    Nd1 Si1 Nd1 3 . 74.86(2) ?
    Nd1 Si1 Nd2 3 7_665 81.18(2) ?
    Nd1 Si1 Nd2 3 2 81.18(2) ?
    Nd1 Si1 Ca2 3 2 81.18(2) ?
    Nd1 Si1 Ca2 3 7_665 81.18(2) ?
    Ca1 Si1 Nd1 3 . 74.86(2) ?
    Ca1 Si1 Nd1 3 3 0.000(8) ?
    Ca1 Si1 Nd2 3 2 81.18(2) ?
    Ca1 Si1 Nd2 3 7_665 81.18(2) ?
    Ca1 Si1 Ca2 3 2 81.18(2) ?
    Ca1 Si1 Ca2 3 7_665 81.18(2) ?
    Nd2 Si1 Nd1 2 . 139.386(19) ?
    Nd2 Si1 Nd1 7_665 . 139.386(19) ?
    Nd2 Si1 Nd2 2 7_665 65.31(2) ?
    Nd2 Si1 Ca2 2 7_665 65.31(2) ?
    Ca2 Si1 Nd1 2 . 139.386(19) ?
    Ca2 Si1 Nd1 7_665 . 139.386(19) ?
    Ca2 Si1 Nd2 2 2 0.000(10) ?
    Ca2 Si1 Nd2 7_665 7_665 0.000(10) ?
    Ca2 Si1 Nd2 2 7_665 65.31(2) ?
    Ca2 Si1 Ca2 2 7_665 65.31(2) ?
    O1 Si1 Nd1 . . 55.53(10) ?
    O1 Si1 Nd1 . 3 130.39(10) ?
    O1 Si1 Ca1 . 3 130.39(10) ?
    O1 Si1 Nd2 . 2 136.87(6) ?
    O1 Si1 Nd2 . 7_665 136.87(6) ?
    O1 Si1 Ca2 . 7_665 136.87(6) ?
    O1 Si1 Ca2 . 2 136.87(6) ?
    O1 Si1 O2 . . 113.16(14) ?
    O1 Si1 O3 . . 111.34(9) ?
    O1 Si1 O3 . 10_556 111.34(9) ?
    O2 Si1 Nd1 . 3 116.45(10) ?
    O2 Si1 Nd1 . . 168.69(10) ?
    O2 Si1 Ca1 . 3 116.45(10) ?
    O2 Si1 Nd2 . 7_665 47.71(6) ?
    O2 Si1 Nd2 . 2 47.70(6) ?
    O2 Si1 Ca2 . 2 47.70(6) ?
    O2 Si1 Ca2 . 7_665 47.71(6) ?
    O2 Si1 O3 . 10_556 107.49(10) ?
    O2 Si1 O3 . . 107.49(10) ?
    O3 Si1 Nd1 10_556 3 52.89(7) ?
    O3 Si1 Nd1 10_556 . 78.94(9) ?
    O3 Si1 Nd1 . 3 52.89(7) ?
    O3 Si1 Nd1 . . 78.94(9) ?
    O3 Si1 Ca1 . 3 52.89(7) ?
    O3 Si1 Ca1 10_556 3 52.89(7) ?
    O3 Si1 Nd2 10_556 2 60.46(9) ?
    O3 Si1 Nd2 . 2 111.52(8) ?
    O3 Si1 Nd2 10_556 7_665 111.52(8) ?
    O3 Si1 Nd2 . 7_665 60.46(9) ?
    O3 Si1 Ca2 10_556 2 60.46(9) ?
    O3 Si1 Ca2 10_556 7_665 111.52(8) ?
    O3 Si1 Ca2 . 2 111.52(8) ?
    O3 Si1 Ca2 . 7_665 60.46(9) ?
    O3 Si1 O3 10_556 . 105.63(15) ?
    Nd2 O1 Nd1 8_666 . 104.33(7) ?
    Nd2 O1 Nd1 . . 104.33(7) ?
    Nd2 O1 Nd2 8_666 . 93.89(9) ?
    Ca2 O1 Nd1 8_666 . 104.33(7) ?
    Ca2 O1 Nd2 8_666 . 93.89(9) ?
    Ca2 O1 Nd2 8_666 8_666 0.000(11) ?
    Si1 O1 Nd1 . . 95.06(11) ?
    Si1 O1 Nd2 . . 127.73(7) ?
    Si1 O1 Nd2 . 8_666 127.73(7) ?
    Si1 O1 Ca2 . 8_666 127.73(7) ?
    Nd1 O2 Nd2 8_666 7_665 115.89(7) ?
    Nd1 O2 Nd2 8_666 2 115.89(7) ?
    Nd1 O2 Ca2 8_666 7_665 115.89(7) ?
    Nd1 O2 Ca2 8_666 2 115.89(7) ?
    Ca1 O2 Nd1 8_666 8_666 0.000(9) ?
    Ca1 O2 Nd2 8_666 2 115.89(7) ?
    Ca1 O2 Nd2 8_666 7_665 115.89(7) ?
    Ca1 O2 Ca2 8_666 2 115.89(7) ?
    Ca1 O2 Ca2 8_666 7_665 115.89(7) ?
    Nd2 O2 Nd2 2 7_665 90.49(8) ?
    Nd2 O2 Ca2 2 7_665 90.49(8) ?
    Nd2 O2 Ca2 7_665 7_665 0.0 ?
    Ca2 O2 Nd2 2 7_665 90.49(8) ?
    Ca2 O2 Nd2 2 2 0.0 ?
    Ca2 O2 Ca2 2 7_665 90.49(8) ?
    Si1 O2 Nd1 . 8_666 122.72(13) ?
    Si1 O2 Ca1 . 8_666 122.72(13) ?
    Si1 O2 Nd2 . 2 103.23(9) ?
    Si1 O2 Nd2 . 7_665 103.23(9) ?
    Si1 O2 Ca2 . 2 103.23(9) ?
    Si1 O2 Ca2 . 7_665 103.23(9) ?
    Nd1 O3 Nd1 2_554 3 116.16(8) ?
    Nd1 O3 Ca1 2_554 3 116.16(8) ?
    Nd1 O3 Nd2 3 7_665 101.98(7) ?
    Nd1 O3 Nd2 2_554 7_665 101.99(8) ?
    Nd1 O3 Ca2 3 7_665 101.98(7) ?
    Nd1 O3 Ca2 2_554 7_665 101.99(8) ?
    Ca1 O3 Nd1 3 3 0.000(14) ?
    Ca1 O3 Nd1 2_554 2_554 0.0 ?
    Ca1 O3 Nd1 2_554 3 116.16(8) ?
    Ca1 O3 Ca1 2_554 3 116.16(8) ?
    Ca1 O3 Nd2 3 7_665 101.98(7) ?
    Ca1 O3 Nd2 2_554 7_665 101.99(8) ?
    Ca1 O3 Ca2 3 7_665 101.98(7) ?
    Ca1 O3 Ca2 2_554 7_665 101.99(8) ?
    Ca2 O3 Nd2 7_665 7_665 0.000(14) ?
    Si1 O3 Nd1 . 2_554 141.68(11) ?
    Si1 O3 Nd1 . 3 96.43(9) ?
    Si1 O3 Ca1 . 2_554 141.68(11) ?
    Si1 O3 Ca1 . 3 96.43(9) ?
    Si1 O3 Nd2 . 7_665 89.48(10) ?
    Si1 O3 Ca2 . 7_665 89.48(10) ?
    Nd1 O4 Nd1 8_556 3 120.0 ?
    Nd1 O4 Nd1 . 3 120.0 ?
    Nd1 O4 Nd1 . 8_556 120.0 ?
    Nd1 O4 Ca1 . 3 120.0 ?
    Nd1 O4 Ca1 8_556 3 120.0 ?
    Nd1 O4 Ca1 . 8_556 120.0 ?
    Ca1 O4 Nd1 8_556 8_556 0.000(16) ?
    Ca1 O4 Nd1 3 3 0.000(9) ?
    Ca1 O4 Nd1 8_556 3 120.0 ?
    Ca1 O4 Ca1 8_556 3 120.0 ?
_iucr_refine_instructions_details
;
TITL NRB200-298K-HR in P63/m #176
rem SUMP 0.1462 0.00001 0.16667 4
REM reset to P63/m #176
CELL 0.71073 9.550742 9.550742 7.051332 90 90 120
ZERR 1 0.000309 0.000309 0.000254 0 0 0
LATT 1
SYMM -Y+X,+X,0.5+Z
SYMM -Y,+X-Y,+Z
SYMM -X,-Y,0.5+Z
SYMM +Y-X,-X,+Z
SYMM +Y,-X+Y,0.5+Z
SFAC Ca Nd O Si
UNIT 2.493642 7.506318 25.75308 6
EADP Nd1 Ca1
EADP Nd2 Ca2
EXYZ Nd1 Ca1
EXYZ Nd2 Ca2
L.S. 12
PLAN  5
BOND
fmap 2
acta 60
OMIT -1 4 0
OMIT -1 2 1
REM <olex2.extras>
REM <HklSrc "%.\\nrb200-298k-hr.hkl">
REM </olex2.extras>
WGHT    0.007200    0.323200
EXTI    0.006198
FVAR       1.40644   0.88715   0.54586
PART 1
ND1   2    0.242793    0.011021    0.250000    20.50000    0.00740    0.00713 =
         0.00733    0.00000    0.00000    0.00301
PART 0
PART 2
CA1   1    0.242793    0.011021    0.250000   -20.50000    0.00740    0.00713 =
         0.00733    0.00000    0.00000    0.00301
PART 0
PART 1
ND2   2    0.666667    0.333333   -0.001099    30.33333    0.00913    0.00913 =
         0.00892    0.00000    0.00000    0.00456
PART 0
PART 2
CA2   1    0.666667    0.333333   -0.001099   -30.33333    0.00913    0.00913 =
         0.00892    0.00000    0.00000    0.00456
PART 0
SI1   4    0.371849    0.401138    0.250000    10.50000    0.00692    0.00790 =
         0.00849    0.00000    0.00000    0.00390
O1    3    0.488649    0.323247    0.250000    10.50000    0.01156    0.01868 =
         0.01232    0.00000    0.00000    0.01082
O2    3    0.470749    0.597410    0.250000    10.50000    0.01201    0.00854 =
         0.02215    0.00000    0.00000    0.00487
O3    3    0.252791    0.342405    0.065900    11.00000    0.01576    0.03818 =
         0.01308   -0.00981   -0.00424    0.01665
O4    3    0.000000    0.000000    0.250000    10.14609    0.00523    0.00523 =
         0.03190    0.00000    0.00000    0.00262
HKLF 4
REM  NRB200-298K-HR in P63/m #176
REM R1 =  0.0186 for    813 Fo > 4sig(Fo)  and  0.0215 for all    878 data
REM     42 parameters refined using      0 restraints
END
WGHT      0.0072      0.3232
REM Highest difference peak  0.791,  deepest hole -0.861,  1-sigma level  0.203
Q1    1   0.6793  0.2663 -0.0127  11.00000  0.05    0.79
Q2    1   0.3189  0.0177  0.2500  10.50000  0.05    0.78
Q3    1   0.3755  0.5634  0.2500  10.50000  0.05    0.77
Q4    1   0.6019  0.2440  0.0386  11.00000  0.05    0.75
Q5    1   0.1393 -0.0191  0.2500  10.50000  0.05    0.72
  REM The information below was added by Olex2.
  REM
  REM R1 = 0.0186 for 813 Fo > 4sig(Fo) and 0.0215 for all 2629 data
  REM n/a parameters refined using n/a restraints
  REM Highest difference peak 0.79, deepest hole -0.86
  REM Mean Shift 0, Max Shift -0.001.
  REM +++ Tabular Listing of Refinement Information +++
  REM R1_all = 0.0215
  REM R1_gt = 0.0186
  REM wR_ref = 0.0348
  REM GOOF = 1.108
  REM Shift_max = -0.001
  REM Shift_mean = 0
  REM Reflections_all = 2629
  REM Reflections_gt = 813
  REM Parameters = n/a
  REM Hole = -0.86
  REM Peak = 0.79
  REM Flack = n/a
;
