# Supplementary material for: Crystal structure of apatite type Ca2.49Nd7.51(SiO4)6O1.75
Source: Acta Crystallogr E Crystallogr Commun. 2016 Jan 20;72(Pt 2):209–11. doi: 10.1107/S205698901600089X (PMC4770985; doi:10.1107/S205698901600089X)
Supplement: Supplementary file 2 [file e-72-00209-Isup2.hkl]

#
# h,k,l, Fc-squared, Fo-squared, sigma(Fo-squared), status flag
#
data_I
_shelx_title ' NRB200-298K-HR in P63/m no.176'
_shelx_refln_list_code          4
_shelx_F_calc_maximum      433.96
_exptl_crystal_F_000       790.28
_reflns_d_resolution_high  0.6091

loop_
 _space_group_symop_operation_xyz
 'x, y, z'
 'x-y, x, z+1/2'
 '-y, x-y, z'
 '-x, -y, z+1/2'
 '-x+y, -x, z'
 'y, -x+y, z+1/2'
 '-x, -y, -z'
 '-x+y, -x, -z-1/2'
 'y, -x+y, -z'
 'x, y, -z-1/2'
 'x-y, x, -z'
 '-y, x-y, -z-1/2'

_cell_length_a     9.5507
_cell_length_b     9.5507
_cell_length_c     7.0513
_cell_angle_alpha  90.000
_cell_angle_beta   90.000
_cell_angle_gamma 120.000

_shelx_F_squared_multiplier     1.000

loop_
 _refln_index_h
 _refln_index_k
 _refln_index_l
 _refln_F_squared_calc
 _refln_F_squared_meas
 _refln_F_squared_sigma
 _refln_observed_status
  -1   2   0        484.11        593.05        30.31 o
   0   2   0      19550.31      20680.71       273.40 o
  -2   3   0      31917.89      32615.64       605.06 o
  -1   3   0      15398.04      15368.65       221.32 o
   0   3   0      48053.56      48195.12       613.93 o
  -3   4   0       4976.64       5253.18       151.79 o
  -2   4   0        660.20        676.25        33.52 o
   0   4   0      22291.40      22888.76       324.86 o
  -4   5   0      35489.86      35702.13       703.33 o
  -3   5   0       9082.65       9219.67       233.73 o
  -2   5   0      11416.35      11158.65       196.72 o
  -1   5   0      63664.73      63235.12       648.47 o
   0   5   0       7320.18       7430.97       143.01 o
  -5   6   0       9603.95       9382.17       262.71 o
  -4   6   0      11994.65      12125.15       303.76 o
  -3   6   0        125.61        161.59        22.25 o
  -2   6   0      17664.93      18473.08       291.81 o
  -1   6   0       1384.05       1390.08        36.89 o
   0   6   0       1930.84       1829.59       104.17 o
  -6   7   0      20292.91      20177.90       480.63 o
  -5   7   0       8913.07       8809.99       260.39 o
  -4   7   0       2287.55       2032.35        92.08 o
  -3   7   0       1388.35       1431.06        62.34 o
  -2   7   0        813.15        755.72        45.72 o
  -1   7   0      16791.16      16467.67       278.80 o
   0   7   0       2973.62       2898.80       143.50 o
  -7   8   0       2114.22       2170.59       128.68 o
  -6   8   0       4566.73       4462.94       126.85 o
  -5   8   0       5178.16       5047.34       134.69 o
  -4   8   0      48351.21      48053.98       676.90 o
  -3   8   0         33.37         66.80        29.68 o
  -2   8   0       8555.70       8555.99       184.03 o
  -1   8   0      23657.34      23416.81       555.45 o
   0   8   0      13792.63      14007.39       395.49 o
  -8   9   0         64.38         95.14        39.89 o
  -7   9   0      10796.49      10518.76       224.37 o
  -6   9   0       4873.67       4829.53       293.60 o
  -5   9   0       9132.84       9124.01       201.77 o
  -4   9   0        425.18        452.25        66.94 o
  -3   9   0         12.78         18.32        22.82 o
  -2   9   0       2937.06       2884.94       101.70 o
  -1   9   0       5809.79       5827.97       233.11 o
   0   9   0      23440.78      23110.62       583.43 o
  -9  10   0       2324.43       2260.71        97.55 o
  -8  10   0        930.26        804.59        57.34 o
  -7  10   0      11131.93      10837.56       236.51 o
  -6  10   0        455.86        616.15       162.81 o
  -5  10   0       8009.25       7822.15       202.48 o
  -4  10   0       7296.86       7334.53       183.48 o
  -3  10   0       6917.93       6965.97       275.67 o
  -2  10   0       3098.02       2970.33       165.64 o
  -1  10   0         96.22         78.22        42.18 o
   0  10   0       2074.33       1967.02       142.75 o
 -10  11   0        423.29        346.50        66.83 o
  -9  11   0       2305.00       2218.30       151.96 o
  -8  11   0        839.46        870.50        62.04 o
  -7  11   0       1168.47       1023.55        86.35 o
  -6  11   0       5921.37       5974.82       170.16 o
  -5  11   0       8183.37       8254.60       206.71 o
  -4  11   0       3602.82       3569.54       126.35 o
  -3  11   0       1088.68       1099.91        68.68 o
  -2  11   0       8138.00       8137.51       305.37 o
  -1  11   0       1530.48       1450.57       125.12 o
   0  11   0       2817.83       2870.82       181.83 o
 -11  12   0       1663.73       1690.70       144.29 o
 -10  12   0       1290.24       1398.44       130.04 o
  -9  12   0      19426.93      17850.02       524.99 o
  -8  12   0       3012.40       3230.14       126.15 o
  -7  12   0       4500.17       4950.90       165.13 o
  -6  12   0        546.29        522.25        51.75 o
  -5  12   0        349.23        325.91        56.69 o
  -4  12   0       2118.35       2020.89        98.23 o
  -3  12   0       2038.29       2168.77       150.95 o
  -2  12   0       6840.06       6857.67       288.54 o
  -1  12   0         25.27         69.70        45.07 o
   0  12   0      11874.04      12010.67       422.30 o
 -12  13   0        558.64        528.93        85.23 o
 -11  13   0        322.73        336.60        70.93 o
 -10  13   0         47.31        102.76        50.66 o
  -9  13   0       8151.15       8138.38       333.06 o
  -8  13   0       8599.35       8641.16       340.49 o
  -7  13   0       4912.74       4966.41       256.95 o
  -6  13   0       1108.63       1344.21        87.88 o
  -5  13   0      20601.01      20733.84       398.38 o
  -4  13   0       1117.89       1064.51       107.10 o
  -3  13   0       1577.83       1675.28       138.15 o
  -2  13   0       1410.73       1488.08       134.42 o
  -1  13   0       5986.46       5754.80       277.94 o
   0  13   0       2177.75       2035.51       164.94 o
 -12  14   0       4195.77       3956.53       237.85 o
 -11  14   0       2587.18       2433.82       181.91 o
 -10  14   0       1836.04       2027.60       164.63 o
  -9  14   0        604.23        603.66        93.53 o
  -8  14   0       5735.87       6099.75       287.82 o
  -7  14   0         32.17         25.08        23.43 o
  -6  14   0        144.86        162.65        38.26 o
  -5  14   0          0.15        -17.19        29.37 o
  -4  14   0        516.08        448.64        75.65 o
  -3  14   0       3392.27       3109.46       196.23 o
  -2  14   0        234.78        260.17        63.41 o
  -9  15   0        221.75        157.38        54.19 o
  -8  15   0        385.63        468.10        84.13 o
  -7  15   0       2512.26       2460.37       180.36 o
  -6  15   0        129.17        208.53        52.51 o
  -5  15   0       2823.89       2727.42       180.66 o
  -4  15   0       1671.00       1836.48       151.42 o
   0   1   1         52.56         59.24         6.52 o
   0   2   1         83.50        112.07        14.16 o
  -2   3   1      57809.74      59176.97       998.72 o
  -1   3   1      34395.60      35090.94       316.89 o
   0   3   1         78.06        126.50         9.27 o
  -3   4   1       2272.06       2395.70        39.35 o
  -2   4   1       5169.30       4960.14        69.90 o
  -1   4   1         95.88         95.70         8.69 o
   0   4   1         71.54         84.07        21.58 o
  -4   5   1       2035.85       2166.79        49.18 o
  -3   5   1      25136.54      24698.23       469.99 o
  -2   5   1      16545.12      16692.53       195.92 o
  -1   5   1        164.76        159.57        14.67 o
   0   5   1        137.59        162.12        12.70 o
  -5   6   1      14044.95      14309.56       198.60 o
  -4   6   1       2331.90       2384.92        77.46 o
  -3   6   1      30271.24      30075.57       404.14 o
  -2   6   1       1110.56       1032.72        26.31 o
  -1   6   1       5992.51       5967.00        77.16 o
   0   6   1       1661.92       1698.60        41.21 o
  -6   7   1      18764.76      18334.30       208.82 o
  -5   7   1       9452.38       9256.48       179.82 o
  -4   7   1      10404.79      10530.96       262.03 o
  -3   7   1         35.73         67.23        13.95 o
  -2   7   1      16323.76      16249.22       164.65 o
  -1   7   1      10476.07      10430.62       140.89 o
   0   7   1       1840.70       1791.64        83.78 o
  -7   8   1       2556.75       2612.19        60.80 o
  -6   8   1       1878.28       1769.74        61.37 o
  -5   8   1        797.71        736.85        39.25 o
  -4   8   1       1230.73       1249.56        44.52 o
  -3   8   1       2563.14       2535.86        63.48 o
  -2   8   1       8072.94       8036.78       125.13 o
  -1   8   1        833.67        835.22        42.69 o
   0   8   1        124.45        158.64        33.91 o
  -8   9   1        680.72        750.44        59.25 o
  -7   9   1       7944.32       7993.45       152.67 o
  -6   9   1       5712.23       5598.27       106.41 o
  -5   9   1        494.23        490.89        30.88 o
  -4   9   1       2021.34       2021.26        59.91 o
  -3   9   1       4917.55       4895.32        97.24 o
  -2   9   1       1026.50       1008.81        78.16 o
  -1   9   1          0.15         -2.65        19.80 o
   0   9   1        506.86        463.03        63.24 o
  -9  10   1       1275.30       1348.59        80.85 o
  -8  10   1       9432.37       9109.86       260.56 o
  -7  10   1      10291.97      10200.22       209.16 o
  -6  10   1         56.91         68.83        17.87 o
  -5  10   1       2316.75       2271.65        89.55 o
  -4  10   1       8720.39       8918.19       146.40 o
  -3  10   1      11461.04      11279.44       250.07 o
  -2  10   1       1621.70       1705.97        67.53 o
  -1  10   1        445.84        392.59        47.74 o
   0  10   1       2434.50       2383.55       221.54 o
 -10  11   1      15045.93      15324.44       332.10 o
  -9  11   1        398.22        423.32        39.87 o
  -8  11   1        677.90        689.40        48.25 o
  -7  11   1       1552.58       1600.18        59.06 o
  -6  11   1      12527.58      12404.43       246.05 o
  -5  11   1       4077.43       4298.19        99.36 o
  -4  11   1       2950.85       3000.45        83.80 o
  -3  11   1        163.31        167.01        31.29 o
  -2  11   1      12034.11      11619.93       268.79 o
  -1  11   1       2670.86       2745.60       121.78 o
   0  11   1       1129.33       1174.37        81.99 o
 -11  12   1       1468.98       1561.00        98.23 o
 -10  12   1        735.05        789.04        68.83 o
  -9  12   1         99.73        113.67        24.52 o
  -8  12   1         60.11         88.01        25.27 o
  -7  12   1       1016.95       1010.30        49.27 o
  -6  12   1       3137.97       3301.66        89.72 o
  -5  12   1        600.81        625.81        39.55 o
  -4  12   1        432.02        450.30        39.33 o
  -3  12   1       4195.24       4163.16       118.58 o
  -2  12   1       5210.15       5152.80       173.92 o
  -1  12   1        180.00        167.68        46.45 o
   0  12   1          7.08         18.38        25.36 o
 -12  13   1        716.30        623.28        69.90 o
 -11  13   1       1948.24       2189.89       136.23 o
 -10  13   1        358.11        384.09        91.18 o
  -9  13   1         88.19        117.38        26.99 o
  -8  13   1        260.92        233.32        32.96 o
  -7  13   1       1294.29       1295.81        69.39 o
  -6  13   1        484.18        459.24        36.12 o
  -5  13   1         10.72          8.17        18.59 o
  -4  13   1        224.32        301.08        50.95 o
  -3  13   1        525.69        473.25        53.16 o
  -2  13   1        155.70        115.81        35.10 o
  -1  13   1          2.02         11.82        25.22 o
   0  13   1         25.96         78.16        65.56 o
 -12  14   1       5790.75       5814.23       293.92 o
 -11  14   1       2643.95       2737.78       136.78 o
 -10  14   1        827.57        780.78       148.75 o
  -9  14   1         14.79         -9.97        34.36 o
  -8  14   1       2679.04       2717.38       126.01 o
  -7  14   1       5842.39       5562.06       152.43 o
  -6  14   1         29.91         38.02        26.77 o
  -5  14   1        885.30        970.95        59.68 o
  -4  14   1       2778.15       2942.04       131.29 o
  -3  14   1       3980.87       4439.26       168.19 o
  -2  14   1        143.91        315.71        47.08 o
  -9  15   1         15.35          7.97        37.71 o
  -8  15   1       2460.89       2563.08       315.10 o
  -7  15   1         10.56         48.98        50.44 o
  -6  15   1       4726.50       4492.77       168.02 o
  -5  15   1         47.15        -32.46        35.51 o
  -4  15   1       3556.52       3647.57       211.80 o
   0   0   2      60480.23      64439.00      1130.05 o
   0   1   2      21940.54      22906.87       177.92 o
  -1   2   2      40179.35      40561.59       365.63 o
   0   2   2       1564.35       1696.41        23.92 o
  -2   3   2         62.68         46.70         4.42 o
  -1   3   2       2183.88       2291.89        34.56 o
   0   3   2       5069.23       5083.95        63.38 o
  -3   4   2       8488.05       8861.14        91.96 o
  -2   4   2      50582.56      50508.30       372.68 o
  -1   4   2      21972.58      22473.12       218.88 o
   0   4   2      66433.41      65931.59       477.73 o
  -4   5   2       1146.63       1114.18        22.26 o
  -3   5   2       1588.00       1625.94        36.36 o
  -2   5   2        484.76        502.85        20.49 o
  -1   5   2       1962.39       1980.48        32.27 o
   0   5   2      43124.91      42015.21       322.61 o
  -5   6   2        849.24        805.61        20.53 o
  -4   6   2       2398.50       2377.45        41.11 o
  -3   6   2      26573.71      26570.08       316.70 o
  -2   6   2        374.50        404.18        19.89 o
  -1   6   2       3649.80       3586.57        52.95 o
   0   6   2      13764.27      13617.93       126.08 o
  -6   7   2       1911.49       2064.67        66.00 o
  -5   7   2      12633.01      12688.03       133.29 o
  -4   7   2       2093.04       2101.13        67.62 o
  -3   7   2       3670.17       3761.01        84.11 o
  -2   7   2      35729.34      35085.99       365.40 o
  -1   7   2       2791.03       2670.18        57.49 o
   0   7   2       1852.74       1868.96        40.62 o
  -7   8   2      11467.85      11371.01       182.87 o
  -6   8   2        819.08        763.42        32.13 o
  -5   8   2      24388.00      23676.90       322.97 o
  -4   8   2       4694.83       4740.99       102.52 o
  -3   8   2       6899.10       6638.35       234.45 o
  -2   8   2        824.07        800.94        41.29 o
  -1   8   2         31.99         22.32        15.05 o
   0   8   2      30673.12      29838.74      1125.50 o
  -8   9   2       2523.35       2419.74       102.97 o
  -7   9   2        536.17        538.42        35.37 o
  -6   9   2       5255.91       5065.15       110.12 o
  -5   9   2      22897.81      22514.65       268.78 o
  -4   9   2      10738.25      10855.75       160.61 o
  -3   9   2      16897.93      16565.46       247.79 o
  -2   9   2        672.72        668.53        40.18 o
  -1   9   2      23766.19      23625.26       521.10 o
   0   9   2        195.29        202.59        35.24 o
  -9  10   2         73.71         78.51        28.56 o
  -8  10   2       9217.19       9309.21       230.06 o
  -7  10   2        679.33        663.93        41.95 o
  -6  10   2        724.22        725.89        33.69 o
  -5  10   2       3878.92       3839.64        89.79 o
  -4  10   2         47.66         56.76        16.86 o
  -3  10   2        512.55        540.07        41.96 o
  -2  10   2       5932.20       6111.39       135.74 o
  -1  10   2       3850.25       3919.87       141.38 o
   0  10   2        349.62        305.57        44.79 o
 -10  11   2      14103.70      13924.51       737.42 o
  -9  11   2        139.65        141.24        35.28 o
  -8  11   2       1185.22       1092.28        75.11 o
  -7  11   2       6250.44       6278.67       125.13 o
  -6  11   2        422.12        458.34        40.17 o
  -5  11   2        451.95        412.37        31.66 o
  -4  11   2       3460.54       3529.18       142.77 o
  -3  11   2         49.14         60.21        21.28 o
  -2  11   2       1228.52       1228.26        60.14 o
  -1  11   2       4516.06       4255.96       153.87 o
   0  11   2         72.51         97.38        33.12 o
 -11  12   2         93.59        115.30        37.29 o
 -10  12   2        412.48        327.21        54.71 o
  -9  12   2        373.47        351.56        55.27 o
  -8  12   2      11383.49      11098.54       371.95 o
  -7  12   2          6.05         10.36        16.70 o
  -6  12   2       7585.18       7551.65       179.04 o
  -5  12   2       6492.16       6392.13       202.04 o
  -4  12   2      10308.13      10590.90       203.70 o
  -3  12   2       3897.30       3836.11       113.33 o
  -2  12   2        601.23        543.36        59.44 o
  -1  12   2       1394.30       1202.52        84.50 o
   0  12   2         28.58         45.23        44.21 o
 -12  13   2        344.30        332.51        51.00 o
 -11  13   2       4116.36       4338.78       171.54 o
 -10  13   2       2386.67       2317.05        96.75 o
  -9  13   2      15645.44      15737.99       285.25 o
  -8  13   2          3.38         30.09        23.12 o
  -7  13   2        486.47        479.27        37.09 o
  -6  13   2       4931.49       5117.46       172.45 o
  -5  13   2       2359.81       2244.00        87.89 o
  -4  13   2       6922.22       7152.09       166.17 o
  -3  13   2         77.65        128.61        33.55 o
  -2  13   2       1927.88       2337.75       118.91 o
  -1  13   2      13982.70      14839.97       345.56 o
   0  13   2       7420.45       7798.01       339.37 o
 -11  14   2         19.29         14.19        43.15 o
 -10  14   2       1861.90       1756.05       111.65 o
  -9  14   2        428.18        500.95        53.72 o
  -8  14   2        546.07        556.09        69.30 o
  -7  14   2       8293.19       9168.12       507.41 o
  -6  14   2        782.93        858.79        73.18 o
  -5  14   2       2226.47       2327.60       115.17 o
  -4  14   2       4961.58       5007.58       175.15 o
  -3  14   2        398.20        345.81        47.64 o
  -2  14   2        848.16       1004.14       111.32 o
  -9  15   2       4030.25       3799.59       214.22 o
  -8  15   2        676.79        596.01        80.32 o
  -7  15   2        121.64          1.16        40.92 o
  -6  15   2       4034.17       4245.69       220.16 o
   0   1   3        308.67        323.40        14.19 o
  -1   2   3      19410.62      19824.98       167.55 o
   0   2   3       2512.06       2722.96        44.85 o
  -2   3   3      50835.75      51146.41       413.81 o
  -1   3   3      27138.45      27659.84       242.50 o
   0   3   3         47.15         62.55        16.37 o
  -3   4   3        158.64        164.66         9.52 o
  -2   4   3       2379.00       2317.59        37.07 o
  -1   4   3         51.05         42.04         7.87 o
   0   4   3         18.59         37.52        14.51 o
  -4   5   3       2780.96       2754.80        57.21 o
  -3   5   3      21931.94      21778.84       184.47 o
  -2   5   3       8160.19       8080.26        85.91 o
  -1   5   3        951.88        875.77        25.55 o
   0   5   3        511.88        543.32        20.56 o
  -5   6   3      12863.38      13031.10       119.80 o
  -4   6   3       2379.38       2456.47        44.78 o
  -3   6   3      16938.47      17011.33       153.11 o
  -2   6   3       2830.49       2773.89        50.50 o
  -1   6   3       2883.38       3009.90        73.57 o
   0   6   3        906.10        941.41        28.32 o
  -6   7   3      13008.77      13171.17       164.82 o
  -5   7   3       8631.67       8634.33       103.60 o
  -4   7   3      10439.89       9974.74       115.13 o
  -3   7   3          1.23         29.17        10.70 o
  -2   7   3      14484.99      14484.60       157.57 o
  -1   7   3       9737.48       9835.44       118.54 o
   0   7   3        354.75        367.29        19.07 o
  -7   8   3       1765.42       1826.61        64.56 o
  -6   8   3       3799.73       3662.18       104.61 o
  -5   8   3        547.16        532.95        27.72 o
  -4   8   3         53.11         78.90        14.66 o
  -3   8   3       2323.36       2417.64        55.25 o
  -2   8   3       6074.12       6049.18       103.04 o
  -1   8   3        261.04        268.03        20.20 o
   0   8   3         57.25         44.71        26.17 o
  -8   9   3        591.42        572.76        53.03 o
  -7   9   3       6345.41       6460.97       136.84 o
  -6   9   3       3249.02       3271.80       103.88 o
  -5   9   3        300.94        337.66        29.35 o
  -4   9   3       1520.87       1452.76        51.06 o
  -3   9   3       2418.89       2487.80        65.07 o
  -2   9   3       1490.71       1497.08        60.61 o
  -1   9   3        203.98        222.42        35.07 o
   0   9   3        447.51        502.67        51.79 o
  -9  10   3       1534.92       1647.77        92.23 o
  -8  10   3       9561.76       9352.17       233.24 o
  -7  10   3      10358.16      10282.33       189.99 o
  -6  10   3         62.86         65.85        18.91 o
  -5  10   3       1794.77       1679.98        58.73 o
  -4  10   3       5967.07       6100.60       117.29 o
  -3  10   3       8885.15       8802.78       142.13 o
  -2  10   3       1618.53       1643.92        66.03 o
  -1  10   3        927.97        899.42        68.29 o
   0  10   3       1747.23       1865.34       174.00 o
 -10  11   3      15489.68      15163.83       336.01 o
  -9  11   3        659.65        596.34        59.66 o
  -8  11   3       1442.99       1418.67        87.56 o
  -7  11   3       1420.62       1489.61        59.41 o
  -6  11   3      12022.44      11944.88       190.68 o
  -5  11   3       2202.56       1994.90        79.38 o
  -4  11   3       2917.28       2988.20        72.12 o
  -3  11   3        102.68        138.13        33.53 o
  -2  11   3      10135.56       9992.64       308.50 o
  -1  11   3       3222.47       3055.83       131.68 o
   0  11   3        769.94        770.81        69.83 o
 -11  12   3       1309.51       1215.31        86.83 o
 -10  12   3        842.17        875.34        73.80 o
  -9  12   3         96.85         91.97        33.03 o
  -8  12   3         64.91        111.88        46.24 o
  -7  12   3       1662.70       1625.68        65.04 o
  -6  12   3       2711.94       2604.96        94.47 o
  -5  12   3        248.85        298.25        28.49 o
  -4  12   3        267.94        307.98        29.52 o
  -3  12   3       3303.78       3570.17       141.69 o
  -2  12   3       3717.71       3810.97       150.31 o
  -1  12   3        128.89        172.38        37.65 o
   0  12   3         14.03         18.87        26.03 o
 -12  13   3        770.31        827.86        77.19 o
 -11  13   3       2406.00       2413.98       126.80 o
 -10  13   3        230.14        157.68        31.75 o
  -9  13   3         37.04         39.53        24.02 o
  -8  13   3        265.63        273.26        37.87 o
  -7  13   3        777.90        758.14        54.02 o
  -6  13   3        565.08        545.22        39.43 o
  -5  13   3          0.66         -3.18        22.37 o
  -4  13   3         20.77         73.27        31.44 o
  -3  13   3        712.37        919.88        73.70 o
  -2  13   3        205.73        264.34        44.72 o
  -1  13   3         16.51         -8.06        26.89 o
 -10  14   3       1084.21       1229.47        86.39 o
  -9  14   3         74.08         97.22        26.58 o
  -8  14   3       2957.92       2962.46       136.62 o
  -7  14   3       4958.96       4944.77       142.87 o
  -6  14   3          4.95         49.83        23.41 o
  -5  14   3        808.32        889.95        76.44 o
  -4  14   3       2187.66       2230.45       122.86 o
  -3  14   3       3602.95       4082.02       246.52 o
  -2  14   3         46.84         45.87        39.57 o
  -8  15   3       1823.22       1825.44       149.00 o
  -7  15   3          4.80         62.73        26.94 o
   0   0   4     188317.05     172534.97      3011.98 o
   0   1   4        187.55        261.91        24.50 o
  -1   2   4       1329.41       1339.90        31.87 o
   0   2   4       8013.94       7748.69        97.07 o
  -2   3   4      15389.71      15164.87       208.97 o
  -1   3   4      14454.27      14392.25       168.34 o
   0   3   4      22805.25      22674.89       196.26 o
  -3   4   4       1049.20       1012.44        26.80 o
  -2   4   4        131.08        123.95        12.95 o
  -1   4   4       1651.50       1670.07        52.18 o
   0   4   4      14731.44      14825.02       170.56 o
  -4   5   4      21747.25      21330.67       203.58 o
  -3   5   4       4306.83       4407.88        70.80 o
  -2   5   4       5923.06       5886.43       108.31 o
  -1   5   4      43378.22      43492.06       451.99 o
   0   5   4       7485.22       7481.19        96.63 o
  -5   6   4       9317.20       9130.15       131.28 o
  -4   6   4      12749.02      12894.28       164.01 o
  -3   6   4        314.18        282.63        16.64 o
  -2   6   4      10317.48      10167.08       121.26 o
  -1   6   4        935.91        950.49        30.17 o
   0   6   4       1990.14       1957.57        48.03 o
  -6   7   4      13711.06      13826.91       161.63 o
  -5   7   4       3305.34       3202.45        69.62 o
  -4   7   4       1518.11       1432.96        48.12 o
  -3   7   4        800.39        781.57        29.07 o
  -2   7   4          0.34         11.19         9.29 o
  -1   7   4      13799.99      13502.43       142.47 o
   0   7   4       1443.36       1465.92        43.33 o
  -7   8   4       1655.14       1737.03        58.16 o
  -6   8   4       2562.78       2581.52        70.35 o
  -5   8   4       4174.37       4023.59       101.08 o
  -4   8   4      39583.54      39687.19       405.36 o
  -3   8   4          8.18         27.01        10.51 o
  -2   8   4       8703.19       8700.35       109.21 o
  -1   8   4      18277.15      18459.75       234.13 o
   0   8   4       9455.20       9305.35       183.11 o
  -8   9   4         61.16         91.32        22.71 o
  -7   9   4       7651.72       7639.55       137.06 o
  -6   9   4       4134.80       4073.41       106.98 o
  -5   9   4       5792.21       5710.42       127.96 o
  -4   9   4        600.57        587.28        38.34 o
  -3   9   4         77.07         63.81        12.42 o
  -2   9   4       1835.09       1908.54        61.44 o
  -1   9   4       5591.07       5328.35       135.47 o
   0   9   4      17058.14      17162.99       284.44 o
  -9  10   4       2278.27       2330.86        92.10 o
  -8  10   4        615.39        600.80        46.70 o
  -7  10   4       7442.57       7312.39       137.66 o
  -6  10   4        900.63        878.16        56.37 o
  -5  10   4       4577.55       4464.71       114.36 o
  -4  10   4       4884.76       4654.35       103.30 o
  -3  10   4       5730.55       5678.36       100.77 o
  -2  10   4       2066.05       2044.39       104.29 o
  -1  10   4          4.01         30.75        20.66 o
   0  10   4       1394.46       1313.51        86.87 o
 -10  11   4        188.95        255.83        35.07 o
  -9  11   4       1723.38       1885.93        85.05 o
  -8  11   4        482.81        553.78        46.65 o
  -7  11   4       1082.32       1080.10        58.65 o
  -6  11   4       5475.99       5461.87       121.04 o
  -5  11   4       5939.28       5998.10       125.09 o
  -4  11   4       2884.09       3031.69        84.18 o
  -3  11   4       1687.99       1604.51        74.82 o
  -2  11   4       6898.31       7008.50       169.33 o
  -1  11   4       1268.50       1251.36        70.03 o
   0  11   4       2564.33       2672.95       142.29 o
 -11  12   4       1334.52       1338.92        79.42 o
 -10  12   4        834.79        811.00        59.38 o
  -9  12   4      13872.05      13901.71       265.11 o
  -8  12   4       2457.47       2416.10       117.29 o
  -7  12   4       2954.97       3017.30        91.03 o
  -6  12   4        418.51        368.49        33.13 o
  -5  12   4        486.50        467.84        35.97 o
  -4  12   4       1830.96       1799.29       116.23 o
  -3  12   4       1362.13       1464.62        96.37 o
  -2  12   4       5052.76       5113.50       173.95 o
  -1  12   4         50.06         64.43        25.60 o
   0  12   4       8235.46       8581.97       437.91 o
 -12  13   4        483.23        498.84        87.69 o
 -11  13   4        389.31        405.03        45.84 o
 -10  13   4         13.87         58.51        31.03 o
  -9  13   4       5470.16       5627.54       189.85 o
  -8  13   4       7309.88       7291.47       341.29 o
  -7  13   4       4038.26       3997.45       138.85 o
  -6  13   4        516.34        584.07        41.19 o
  -5  13   4      17523.84      18519.87       398.22 o
  -4  13   4       1049.24       1022.47        82.84 o
  -3  13   4       1242.17       1451.45       100.39 o
  -2  13   4       1475.35       1655.25       132.41 o
  -1  13   4       4862.45       4665.05       246.67 o
 -10  14   4       1391.76       1300.04       139.90 o
  -9  14   4        467.01        530.74        69.21 o
  -8  14   4       4138.06       4178.31       174.18 o
  -7  14   4          0.34          3.52        25.04 o
  -6  14   4        202.48        273.98        49.91 o
  -5  14   4          5.65        -25.77        25.77 o
   0   1   5         74.13        127.42        26.96 o
  -1   2   5       4469.43       4603.78        70.45 o
   0   2   5          4.90         19.16        13.53 o
  -2   3   5      25320.64      25323.92       336.57 o
  -1   3   5      17204.87      16909.78       203.17 o
   0   3   5          8.47         21.84        11.41 o
  -3   4   5       1529.30       1384.57        45.45 o
  -2   4   5       3012.77       2914.18        66.40 o
  -1   4   5         74.77         66.25        12.12 o
   0   4   5        166.98        185.45        17.29 o
  -4   5   5        910.50        895.89        37.62 o
  -3   5   5      13460.44      13640.19       159.52 o
  -2   5   5       9865.21       9857.42       136.21 o
  -1   5   5         30.66         38.20        12.09 o
   0   5   5         95.69        119.19        25.68 o
  -5   6   5       8214.38       8075.45       129.91 o
  -4   6   5       1575.41       1562.29        62.19 o
  -3   6   5      19007.55      18884.81       203.28 o
  -2   6   5        329.40        317.73        23.05 o
  -1   6   5       4461.74       4599.81       101.15 o
   0   6   5       1148.52       1099.20        43.93 o
  -6   7   5      12863.39      13119.06       182.62 o
  -5   7   5       5517.00       5570.22       116.25 o
  -4   7   5       5310.40       5218.87        98.31 o
  -3   7   5         55.26         38.84        13.41 o
  -2   7   5      10649.58      10682.76       152.88 o
  -1   7   5       5724.16       5669.46       109.27 o
   0   7   5       1366.53       1381.93        50.84 o
  -7   8   5       1797.39       1784.06       141.25 o
  -6   8   5        785.73        766.39        47.24 o
  -5   8   5        556.49        489.47        37.62 o
  -4   8   5        925.69        967.13        60.77 o
  -3   8   5       1447.01       1492.47        51.59 o
  -2   8   5       5606.61       5675.62       134.53 o
  -1   8   5        791.29        799.14        40.30 o
   0   8   5        100.00         94.82        22.48 o
  -8   9   5        600.70        613.61        58.67 o
  -7   9   5       5307.67       5203.53       131.59 o
  -6   9   5       4031.38       3910.42       109.94 o
  -5   9   5        291.10        360.18        34.14 o
  -4   9   5       1276.57       1328.32        79.35 o
  -3   9   5       3837.89       3884.93       110.94 o
  -2   9   5        631.43        595.00        43.15 o
  -1   9   5          8.31         68.25        31.32 o
   0   9   5        260.20        227.73        40.97 o
  -9  10   5        806.10        780.42        68.70 o
  -8  10   5       5975.27       5435.05       306.11 o
  -7  10   5       6800.96       6498.75       152.20 o
  -6  10   5         68.87         49.13        20.76 o
  -5  10   5       1574.50       1586.84        68.84 o
  -4  10   5       6283.70       6432.89       216.12 o
  -3  10   5       8129.69       7957.68       173.00 o
  -2  10   5       1017.81       1037.05        60.40 o
  -1  10   5        194.47        147.82        40.37 o
   0  10   5       1736.72       1837.45       107.00 o
 -10  11   5       9937.89       9760.96       266.14 o
  -9  11   5        201.47        101.71        56.45 o
  -8  11   5        361.73        333.73        50.87 o
  -7  11   5        956.02        961.28        63.90 o
  -6  11   5       8343.28       8116.61       175.68 o
  -5  11   5       3402.01       3492.19       138.78 o
  -4  11   5       1981.82       1911.70        82.57 o
  -3  11   5        129.30        120.00        32.81 o
  -2  11   5       8621.36       8760.30       534.95 o
  -1  11   5       1785.63       1847.32        87.82 o
   0  11   5        971.65        942.48        98.55 o
 -11  12   5       1092.29       1300.92        95.42 o
 -10  12   5        597.42        630.67        67.57 o
  -9  12   5         59.90         61.44        28.68 o
  -8  12   5         30.69         16.10        26.67 o
  -7  12   5        646.78        607.54        43.47 o
  -6  12   5       2320.49       2269.46        79.83 o
  -5  12   5        413.58        429.94        57.93 o
  -4  12   5        316.18        240.57        45.52 o
  -3  12   5       3110.26       3299.71       150.52 o
  -2  12   5       4071.15       4223.46       173.76 o
  -1  12   5        173.44        265.88       184.05 o
 -10  13   5        328.78        410.30        55.96 o
  -9  13   5         78.31        146.56        31.79 o
  -8  13   5        164.29        172.56        35.81 o
  -7  13   5       1082.20       1024.83        70.32 o
  -6  13   5        299.51        351.89        42.01 o
  -5  13   5         15.52         70.23        36.88 o
  -4  13   5        263.42        303.76        55.97 o
  -3  13   5        292.10        312.87        81.83 o
  -8  14   5       1872.90       1779.36       151.57 o
   0   0   6      33085.61      32525.81       707.69 o
   0   1   6       9835.91       9712.82       121.23 o
  -1   2   6      21930.93      21738.66       213.42 o
   0   2   6          2.18          9.63        12.94 o
  -2   3   6        968.56        978.39        48.80 o
  -1   3   6         23.03         49.59        22.37 o
   0   3   6        801.20        880.13        36.17 o
  -3   4   6       1599.64       1555.34        53.13 o
  -2   4   6      19482.90      19253.16       239.34 o
  -1   4   6      14936.57      14809.62       174.70 o
   0   4   6      30180.76      29587.04       380.98 o
  -4   5   6        756.27        779.81        43.97 o
  -3   5   6        105.97        112.96        16.07 o
  -2   5   6         65.79         81.36        15.33 o
  -1   5   6        584.35        552.26        38.53 o
   0   5   6      17724.32      17183.96       257.61 o
  -5   6   6         27.87         39.33        14.45 o
  -4   6   6        214.91        211.42        22.79 o
  -3   6   6      17235.98      17319.33       201.10 o
  -2   6   6        419.19        492.19        30.81 o
  -1   6   6       1383.19       1461.02        61.17 o
   0   6   6       9996.07      10002.08       160.89 o
  -6   7   6       1512.99       1477.42        56.04 o
  -5   7   6       4975.09       5042.05       105.77 o
  -4   7   6       1180.05       1170.66        47.75 o
  -3   7   6       1248.55       1313.32        51.03 o
  -2   7   6      13695.18      13620.58       226.56 o
  -1   7   6        941.86       1043.60        47.95 o
   0   7   6        435.75        373.92        30.46 o
  -7   8   6       6529.20       6673.50       168.60 o
  -6   8   6        117.11        145.83        31.71 o
  -5   8   6      12473.72      12779.66       224.91 o
  -4   8   6       1739.55       1737.87        69.94 o
  -3   8   6       3739.18       3629.17       143.38 o
  -2   8   6        166.13        173.81        22.94 o
  -1   8   6          2.62         19.34        15.60 o
   0   8   6      18985.73      18887.71       307.62 o
  -8   9   6       2957.76       2896.34       102.72 o
  -7   9   6        599.73        608.29        47.35 o
  -6   9   6       3359.21       3316.94       106.55 o
  -5   9   6      14963.97      14574.77       247.95 o
  -4   9   6       5321.98       5338.07       165.51 o
  -3   9   6      11273.74      10940.76       213.85 o
  -2   9   6        204.47        198.58        29.73 o
  -1   9   6      12454.66      12629.75       306.07 o
   0   9   6        276.27        287.10        49.67 o
  -9  10   6         91.03         92.06        35.05 o
  -8  10   6       5890.46       5869.37       192.93 o
  -7  10   6        800.05        791.98        54.52 o
  -6  10   6        986.89        927.73        56.65 o
  -5  10   6       1477.36       1588.69        90.33 o
  -4  10   6        188.77        128.67        30.85 o
  -3  10   6        256.46        235.73        32.26 o
  -2  10   6       3407.14       3190.79       145.91 o
  -1  10   6       1683.32       1691.44       106.03 o
   0  10   6         85.06         35.80        72.11 o
 -10  11   6      10020.71      10304.83       284.32 o
  -9  11   6         42.14         60.85        30.28 o
  -8  11   6        544.09        611.95        78.18 o
  -7  11   6       4538.35       4703.68       135.71 o
  -6  11   6        190.08        197.95        38.02 o
  -5  11   6        418.69        415.80        42.64 o
  -4  11   6       2400.60       2315.01        95.15 o
  -3  11   6        298.92        324.86        52.23 o
  -2  11   6        617.66        569.66        67.07 o
  -1  11   6       3403.50       3791.69       276.70 o
   0  11   6          6.05         36.85        32.32 o
 -10  12   6        139.56        141.70        40.13 o
  -9  12   6        567.95        643.58        68.09 o
  -8  12   6       7242.97       7088.60       380.44 o
  -7  12   6         58.78          7.15        21.33 o
  -6  12   6       4891.03       4767.97       146.39 o
  -5  12   6       3460.00       3543.88       160.27 o
  -4  12   6       6281.19       6379.24       263.89 o
  -3  12   6       2294.01       2346.26       131.96 o
  -8  13   6         38.48        142.52        56.95 o
  -7  13   6        276.10        319.42        48.48 o
  -6  13   6       3751.67       3874.72       234.40 o
   0   1   7         37.66         50.34        15.17 o
  -1   2   7       4985.92       4982.56       100.62 o
   0   2   7        156.24        162.92        20.81 o
  -2   3   7      18011.28      17664.22       237.50 o
  -1   3   7      10278.89      10310.66       183.63 o
   0   3   7          4.34         12.52        15.77 o
  -3   4   7         24.65         36.38        17.28 o
  -2   4   7       1471.06       1493.25        57.12 o
  -1   4   7          6.18         12.41        15.81 o
   0   4   7         15.62         20.06        18.49 o
  -4   5   7        793.41        858.39        50.63 o
  -3   5   7       8055.72       8082.04       129.13 o
  -2   5   7       5131.70       5218.16       111.83 o
  -1   5   7        199.14        214.44        30.23 o
   0   5   7          9.57          4.81        16.78 o
  -5   6   7       6166.75       6129.64       125.57 o
  -4   6   7       1498.50       1430.21        56.91 o
  -3   6   7      10151.04      10229.41       150.16 o
  -2   6   7        661.49        650.29        50.74 o
  -1   6   7       2038.28       1983.06       108.17 o
   0   6   7        439.02        453.12        34.38 o
  -6   7   7       7464.81       7203.71       168.29 o
  -5   7   7       4090.85       4104.78       148.74 o
  -4   7   7       3830.01       3749.28       178.44 o
  -3   7   7          2.91          8.98        21.11 o
  -2   7   7       7536.52       7567.01       167.57 o
  -1   7   7       4756.97       4617.83       111.26 o
   0   7   7        564.58        621.17        50.43 o
  -7   8   7       1186.31       1238.67        69.39 o
  -6   8   7       1528.63       1529.78        73.99 o
  -5   8   7        227.91        232.83        31.09 o
  -4   8   7        159.90         77.31        28.11 o
  -3   8   7       1398.17       1299.49        66.87 o
  -2   8   7       3089.85       2927.68        89.10 o
  -1   8   7        262.04        329.89        40.13 o
   0   8   7         25.46         52.12        23.95 o
  -8   9   7        331.47        340.25        58.61 o
  -7   9   7       4127.10       4139.09       133.23 o
  -6   9   7       2238.65       2313.25        92.13 o
  -5   9   7        236.84        286.43        44.10 o
  -4   9   7        754.51        746.25        65.36 o
  -3   9   7       1831.21       1830.88        84.06 o
  -2   9   7        606.69        667.52        68.48 o
  -1   9   7         30.62         73.10        31.21 o
   0   9   7        190.81        288.55        50.38 o
  -9  10   7        728.38        715.67        70.97 o
  -8  10   7       4906.03       4791.45       177.94 o
  -7  10   7       5370.75       5544.01       225.49 o
  -6  10   7         27.11         23.14        24.89 o
  -5  10   7        973.35       1081.41        80.84 o
  -4  10   7       3597.13       3716.88       126.31 o
  -3  10   7       5978.18       5801.64       367.83 o
  -2  10   7        706.04        812.21        77.48 o
  -1  10   7        549.68        671.73        71.43 o
   0  10   7       1294.72       1304.75        97.57 o
  -9  11   7        362.46        393.01        56.02 o
  -8  11   7        666.73        617.71        63.78 o
  -7  11   7        808.52        847.90        75.32 o
  -6  11   7       6953.95       6985.07       219.21 o
  -5  11   7       1426.87       1400.40        79.27 o
  -4  11   7       1628.29       1620.90       109.07 o
  -3  11   7         49.63         63.09        34.50 o
  -2  11   7       5519.98       5623.84       210.43 o
  -7  12   7        719.67        792.37        72.42 o
  -6  12   7       1688.76       1438.32        97.76 o
  -5  12   7        282.96        241.19        69.15 o
   0   0   8      52172.81      50221.98      1091.08 o
   0   1   8        121.96        138.07        20.11 o
  -1   2   8        541.40        529.73        32.16 o
   0   2   8       2970.05       3012.59        80.11 o
  -2   3   8       6030.34       5951.52       129.49 o
  -1   3   8       6663.80       6476.12       135.72 o
   0   3   8       8026.87       8149.65       177.85 o
  -3   4   8        185.35        248.36        28.91 o
  -2   4   8         20.45         -7.15        17.47 o
  -1   4   8        103.23        135.68        24.05 o
   0   4   8       6790.81       6891.39       163.00 o
  -4   5   8       8290.76       7997.92       178.74 o
  -3   5   8       1856.94       1852.91        70.33 o
  -2   5   8       2095.84       2103.11        76.80 o
  -1   5   8      18951.37      19062.31       568.44 o
   0   5   8       3741.21       3711.98       116.61 o
  -5   6   8       4837.65       5138.36       121.64 o
  -4   6   8       6870.80       7154.29       167.91 o
  -3   6   8        138.93        147.17        25.77 o
  -2   6   8       4219.46       4059.51       201.61 o
  -1   6   8        550.77        580.05        47.63 o
   0   6   8        978.27       1021.87        54.37 o
  -6   7   8       6071.60       6053.06       248.27 o
  -5   7   8        855.37        889.28        74.18 o
  -4   7   8        508.88        593.31        59.56 o
  -3   7   8        400.39        445.33        43.07 o
  -2   7   8        142.05        191.73        51.81 o
  -1   7   8       6578.90       6601.43       145.32 o
   0   7   8        547.72        575.70        50.69 o
  -7   8   8        751.59        714.28        55.79 o
  -6   8   8       1045.18        951.15        69.46 o
  -5   8   8       2150.47       2121.96       114.35 o
  -4   8   8      19904.99      19684.58       449.56 o
  -3   8   8          4.61          7.37        19.40 o
  -2   8   8       4736.59       4660.73       122.52 o
  -1   8   8       8958.52       8960.06       210.13 o
   0   8   8       4017.59       4061.44       135.88 o
  -8   9   8        157.44        165.07        39.33 o
  -7   9   8       3708.26       3629.16       143.69 o
  -6   9   8       2097.58       2137.68       119.05 o
  -5   9   8       2353.98       2304.19       277.27 o
  -4   9   8        430.26        392.12        60.32 o
  -3   9   8         80.03         72.68        27.41 o
  -2   9   8        737.27        870.17       108.13 o
  -1   9   8       3304.90       3492.27       162.46 o
   0   9   8       8501.20       8747.05       395.21 o
  -9  10   8       1268.32       1269.95       131.67 o
  -8  10   8        248.76        353.19        76.55 o
  -7  10   8       3402.98       3201.61       149.68 o
  -6  10   8        798.96        962.28        82.54 o
  -5  10   8       1797.94       2037.73       117.08 o
  -4  10   8       2301.82       2305.06       135.19 o
  -3  10   8       3446.49       3553.77       167.08 o
  -2  10   8        836.44        936.37        85.60 o
  -7  11   8        621.73        523.98        91.90 o
  -6  11   8       3137.38       3110.42       315.30 o
  -5  11   8       2754.64       2848.33       190.86 o
   0   1   9          0.06         12.32        18.30 o
  -1   2   9       3457.28       3442.19       103.04 o
   0   2   9        288.56        270.74        29.01 o
  -2   3   9      10225.51      10361.16       191.90 o
  -1   3   9       7261.44       7157.31       154.42 o
   0   3   9         15.16         29.34        23.56 o
  -3   4   9         45.03         52.83        25.09 o
  -2   4   9        778.05        848.25        51.90 o
  -1   4   9         26.14         53.39        23.45 o
   0   4   9         77.73         97.33        28.19 o
  -4   5   9        569.61        601.68        51.03 o
  -3   5   9       6153.47       6225.11       190.99 o
  -2   5   9       2613.18       2624.46       106.59 o
  -1   5   9        110.50        119.07        30.30 o
   0   5   9        114.98        106.84        28.60 o
  -5   6   9       3437.79       3579.08       161.16 o
  -4   6   9        783.91        706.78        55.29 o
  -3   6   9       5956.35       6115.33       239.03 o
  -2   6   9        295.51        274.72        37.47 o
  -1   6   9       1486.88       1514.52        80.50 o
   0   6   9        406.48        366.65        36.66 o
  -6   7   9       5254.95       5403.69       199.20 o
  -5   7   9       2532.53       2750.99       307.98 o
  -4   7   9       2541.85       2413.02       127.21 o
  -3   7   9         23.31         48.60        29.96 o
  -2   7   9       5087.32       5379.92       158.38 o
  -1   7   9       2633.00       2747.07        96.13 o
   0   7   9        158.84        122.35        34.02 o
  -7   8   9        628.16        687.81        73.56 o
  -6   8   9        780.54        748.66        74.85 o
  -5   8   9        238.66        224.57        44.08 o
  -4   8   9         34.10         20.63        27.28 o
  -3   8   9        557.50        494.15        60.37 o
  -2   8   9       2447.51       2445.32        92.38 o
  -1   8   9        198.75        196.08        35.30 o
   0   8   9         47.61        118.71        50.69 o
  -7   9   9       2095.61       2017.89       175.57 o
  -6   9   9       1179.30       1123.77       118.89 o
  -5   9   9         41.02        -30.46        30.46 o
  -4   9   9        386.93        482.36        61.33 o
  -3   9   9       1152.25       1098.91        94.12 o
   0   0  10       8933.84       9002.11       377.98 o
   0   1  10       3442.35       3441.43        99.24 o
  -1   2  10       7195.49       7247.07       177.55 o
   0   2  10          5.98          6.72        23.50 o
  -2   3  10        382.02        357.93        44.28 o
  -1   3  10         30.63         17.34        26.31 o
   0   3  10        349.74        354.11        44.95 o
  -3   4  10        690.56        630.64        56.58 o
  -2   4  10       7042.15       7208.10       165.86 o
  -1   4  10       4403.36       4574.53       150.46 o
   0   4  10      11429.24      11723.11       254.90 o
  -4   5  10        218.12        231.67        37.86 o
  -3   5  10         16.03         35.07        26.15 o
  -2   5  10         14.99         30.06        24.33 o
  -1   5  10        248.73        269.03        44.43 o
   0   5  10       6857.57       7119.80       192.36 o
  -5   6  10         15.63         19.99        38.50 o
  -4   6  10        129.86        105.11        48.91 o
  -3   6  10       6719.81       6837.87       233.30 o
  -2   6  10        100.08        178.87        38.42 o
  -1   6  10        465.49        485.55        54.23 o
   0   6  10       3895.28       3479.56       236.55 o
  -4   7  10        461.31        423.33        81.71 o
  -3   7  10        473.90        548.67        90.32 o
  -2   7  10       5688.59       5782.88       210.52 o
  -1   7  10        444.66        321.83        72.86 o
   0   1  11          4.18        -25.37        30.90 o
  -1   2  11       1350.30       1284.00       102.34 o
   0   2  11          1.70         -7.54        24.57 o
  -2   3  11       5872.80       6035.65       231.50 o
  -1   3  11       3460.31       3599.08       236.06 o
   0   3  11         16.27         -6.62        49.71 o
  -3   4  11        158.57        215.71        67.17 o
                                                
